# Supplementary material for: Identification and Characterization of MicroRNAs from Tree Peony (Paeonia ostii) and Their Response to Copper Stress
Source: PLoS One. 2015 Feb 6;10(2):e0117584. doi: 10.1371/journal.pone.0117584 (PMC4319853; doi:10.1371/journal.pone.0117584)
Supplement: S3 Table — Evolutionary conservation of 89 miRNA families identified in Paeonia ostii within plant species reported in miRBase (Version 20). Closely related species are shown in the same color. Colored boxes denote the presence of the indicated miRNA family. (XLS) [file pone.0117584.s004.xls]

## Sheet: Table S3
	miR171	miR156	miR159	miR160	miR166	miR167	miR408	miR169	miR319	miR396	miR390	miR162	miR482	miR2111	miR395	miR529	miR172	miR164	miR399	miR168	miR393	miR394	miR403	miR827	miR477	miR535	miR157	miR479	miR837	miR165	miR170	miR415	miR774	miR833	miR1310	miR1514	miR2109	miR3627	miR4414	miR849	miR894	miR902	miR1077	miR1113	miR1156	miR1223	miR1520	miR2199	miR3442
Paeonia ostii
Aquilegia caerulea
Arabidopsis lyrata
Arabidopsis thaliana
Brassica napus
Brassica oleracea
Brassica rapa
Carica papaya
Ricinus communis
Arachis hypogaea
Glycine max
Glycine soja
Lotus japonicus
Medicago truncatula
Phaseolus vulgaris
Gossypium herbecium
Gossypium hirsutum
Gossypium raimondii
Malus domestica
Citrus clementine
Citrus reticulata
Citrus sinensis
Citrus trifoliata
Populus trichocarpa
Solanum lycopersicum
Vitis vinifera
Aegilops taushii
Brachypodium distachyon
Festuca arundinacea
Hordeum vulgare
Oryza sativa
Saccharum officinarum
Sorghum bicolor
Triticum aestivum
Triticum turgidum
Zea mays
Picea abies
Pinus taeda
Pinus densata
Physcomitrella patens
Selaginella moellendorffii
[truncated: 40 more columns]
