# Supplementary material for: Identification and Characterization of MicroRNAs from Tree Peony (Paeonia ostii) and Their Response to Copper Stress
Source: PLoS One. 2015 Feb 6;10(2):e0117584. doi: 10.1371/journal.pone.0117584 (PMC4319853; doi:10.1371/journal.pone.0117584)
Supplement: S4 Table — (XLS) [file pone.0117584.s005.xls]

## Sheet: Conserved miRNA
miR_name	miR_seq	len	genomeID	strand	start	end	genome_seq	mismatch	maped_id	maped_preid	Pre_mirSeq	rep_miRSeq	type	SS	hairpinLen	CG%	MFE	CK_count	Copper_count
miR156a	TGACAGAAGAGAGTGAGCAC	20	CL3083.Contig3_All	+	51	420	GAAAGTAAAGGTAAGGGAGGTGACAGAAGAGAGTGAGCACACATGGTCTTCTTGCATGATCCATTCACACTCGGAGCTATGCGTGCCAGGGCCGGCCCTGGTGTTTGGAATGCTCGAGGTCAAATTTGTGTATTTTTAAAATTTGCCTTCCTTTATACTAAATCTTCTATAATATTTTCAGATATGCCTTGAAGATTACTTAAAAATATCCTAAATATGCCCTAAAGATTGATCAAAAATGCCCTAAAAAACTTGTTTTTATGCCTTTTTCCAAGGCTGCTCAAGGCCCCCGCCTTGGTGGACTCCCTTGAGGGCCGGCACTGATGCGTGCTCACTCTCTATCTGTCACCCACTCACCCACCACTTTCTT	0	ath-miR156a	ath-MIR156a	CAAGAGAAACGCAAAGAAACTGACAGAAGAGAGTGAGCACACAAAGGCAATTTGCATATCATTGCACTTGCTTCTCTTGCGTGCTCACTGCTCTTTCTGTCAGATTCCGGTGCTGATCTCTTT	TGACAGAAGAGAGTGAGCAC	5p	((((((...(((.((.(.((((((((((((((((((((((.(((((.((((..(..(((.....)))..)..))))))))).((..(((.((((((((.(((((..(((......((((.(((((((...........)))))))))))...........(((((((....(((((....))))).....)))))))...........))).....))))).............(((((.((..((((((.....)))))).)).))))).((((((..(.((((((....)))))))..)....))))).)))))))).)))..))))))))))))))).)))))))))).)).)))....))))))..	370	43.7838	-127.6	86666	81782
miR2109	TGCGCGTATCTTCGCCTCTGA	21	Unigene19519_All	-	438	715	TGGACTTGAGTTTCAGAGGTCATGATACACGCAGGAATTCTGCTGTCAATTTCTATGCGACTTTGGTGCACGGAAGAGTTTACACTTTTTCAGATGATAAAAATATAGTATTGACAAACAAATCAAAATCTTGGTTATGTTTTGAATTCTATACATTCTTCCGTTCTAGGAAGTGCTAATTCTTTTAAACCCCAAGGTGGGAACTACTAAATCCCTTAAGGTGCGTGGAGGTGGTCAGTAAAGTTCTTGCGCGTATCTTCGCCTCTGAAACTAAGCGT	2	gso-miR2109	gso-MIR2109	AGCCAGTGAAATCGGTGCGAGTGTCTTCGCCTCTGAGAGAGATACTATGAGATCTCAAGCCTCGGAGGCGTAGATACTCACACCTCTTTTTCTGGCT	TGCGAGTGTCTTCGCCTCTGA	3p	..(.(((.((((((((((((...(((((.((((((((((.(((((.(.((((((((((.(((((((.(...(((((((((..((((((((.(((.((..((..(((((.(((.(.(((((((((((....)))))).)))))).))).)))))..))..))...)))))))))))..)))))))))...).)))))))((((.........)))).......)))))))))).).))))).)))))))))).)))))...))))))))))))))))..	278	39.2086	-101.4	534	471
miR5241a	TGATGAATGGAAGACTGCTTT	21	CL10759.Contig2_All	+	3717	3977	GGTTTGATTCAAGAGAGCAGGAGTCCATGTGCGGTACCTTCTTTGTTAGTGCCAAAGAAAGATGGTAGTTGGAGGATGTGTATTGATAGCCGAGCCATCAACAACATCACTGTGAAGTACAGTTTTCCTATGCCCAGGTTAGAAGATATGTTGGATTATTTGAGTGGTGCGTGTATATTTTCAAAGATAGATCTTCGCAGTGGTTATCATCAAATTCGAATTCGTCTTGGTGATGAATGGAAGACTGCTTTCAAGACGAAT	4	mtr-miR5241a	mtr-MIR5241a	GCAATTAAAGTAATGGGCTCATTTTTGTTTGGTTGTAATGTGACTGAATGGAAGAGTGCATTGGCTAGATTGAGA	TGACTGAATGGAAGAGTGCAT	3p	.(((((..((..((((((((...(((((...((.((((.((((((.......))))))(((((((...(((((.((((....(((((.((...)).)))))....((((((((((((....((((((((......)))...((((((((..((.(((((....))))).))...)))))))).)))))....))))))))))))...))))...)))))..))))))))))).)).)))))...))))))))..)))))))	261	40.9962	-74	187	139
miR5485	TGACAGATTGGTATCAGAGCA	21	CL4551.Contig1_All	-	246	374	TTTGGGGGCGTGACAGATTGGTATCAGAGCATGGTTAACACTGAGATGAAGGCTCAGTGGAACCTCGGATGTGGGATACACCTGTTTTCGTTGTGTCATACTCTGATGAGATTTAGTTTCATCCCAGAT	4	osa-miR5485	osa-MIR5485	CTTGGAGTGGTGACAACTGGTAGCAGAGCAATGTCATCTCCACTTGCCGGTTGTTCCTGGTATGTCGAGGGATACTGGTGCTGACATTGCTCTGATACCAATTGTCGGCACTCTAGGC	TGACAACTGGTAGCAGAGCAA	5p	(((((((....((((((((..((((((((.((((....(((((((.......)))))))..((..((((.(..((.....))..).))))..)).)))).)))))))).))))).)))...))))))).	129	45.7364	-44.5	214	253
miR157c-3p	GCTCTCTATACTTCTGTCATCC	22	Unigene3269_All	-	289	415	AAAGAGGAGGCAGTGCGTTGTTGACAGAAGATAGAGAGCACTGATGATGATATGCCCATGGAGTTTTTGCATCTCACTCCTTTGTGCTCTCTATACTTCTGTCATCCACTTCAGTCCCTCACTCCCT	1	aly-miR157c-3p	aly-MIR157c	CATACTTTATGATGTTGCATATATCACACATACGTTTGAGAGTGATGCTGGTTGTTGACAGAAGATAGAGAGCACTAAGGATGACATGCAAGCACATACATATATCATCACACCCCATGTGGATGATAAAATATGTATAACAAATTCAAGAAAGAGAGAGAGAGAGAGATCAGATGTAGAGGGAGAGGGAGAGAAAGAGACTGCATCTCTACTCTTTTGTGCTCTCTATACTTCTGTCACCACCTTTATTTCTTCTTCTCTCTCACCTACATATACGCACAGTCACATCTATG	GCTCTCTATACTTCTGTCACC	3p	...((((.(((((((.(....((((((((((((((((((((.((.(((((.((((.............)))).))).)).)).))))))))))).))))))))).)))))...))))))).......	127	46.4567	-51.12	39	46
miR157a	TTGACAGAAGATAGAGAGCAC	21	Unigene3269_All	-	289	415	AAAGAGGAGGCAGTGCGTTGTTGACAGAAGATAGAGAGCACTGATGATGATATGCCCATGGAGTTTTTGCATCTCACTCCTTTGTGCTCTCTATACTTCTGTCATCCACTTCAGTCCCTCACTCCCT	0	ath-miR157a	ath-MIR157a	GTGTTGACAGAAGATAGAGAGCACAGATGATGAGATACAATTCGGAGCATGTTCTTTGCATCTTACTCCTTTGTGCTCTCTAGCCTTCTGTCATCACC	TTGACAGAAGATAGAGAGCAC	5p	...((((.(((((((.(....((((((((((((((((((((.((.(((((.((((.............)))).))).)).)).))))))))))).))))))))).)))))...))))))).......	127	46.4567	-51.12	384671	243164
miR396b-3p	GCTCAAGAAAGCTGTGGGAAA	21	Unigene27776_All	-	219	343	GTTCAAGTCCTGCCATGCTTTTCCACAGCTTTCTTGAACTTCTTCATTCGTTTAATCTCTCATGATTTAATTTTCACCGTAGAAGCTCAAGAAAGCTGTGGGAAAACATGGCGATTCAGGATTTT	0	aly-miR396b-3p	aly-MIR396b	GAAGAAGAAGAAGAAGATCCTGGTCATATTTTTCCACAGCTTTCTTGAACTTTCTTTTTCATTTCCATTGTTTTTTTTTTTCTAAACCAAAAAAAAAGATCTCTAAAATTTAGCATTTTGGAAACAAAGAAGAAGCTCAAGAAAGCTGTGGGAAAACATGACAATTCAGGGTTTTACTCCATTGATTC	GCTCAAGAAAGCTGTGGGAAA	3p	....(((((((((((((.(((((((((((((((((((.(((((......(((.((((......)))).))).........))))).))))))))))))))))))).)))))).....))))))).	125	39.2	-53.36	152	195
miR2868	CTTGTTTTTGGTGTAGTAGGAA	22	CL10759.Contig2_All	-	1770	1890	CAAATTCTTCTTCTTCCTCCTCCGAGAATGAAGGGGTAAGTCTTCTAGGCACCATATAATCTTCGGCTCCTCTTTCTTGCAGTCTTAATCTTGTTTTTGGTGTAGTAGGAATAAGATCTTT	4	osa-miR2868	osa-MIR2868	TCTTTTGTCCTTGGTTTTGTGTAGTAGAAAATGCCCACTTCATTTTTCTATTGCACAAAACCAAGGAGAAATGTACACATA	TTGGTTTTGTGTAGTAGAAA	3p	.....((((.(((((.((.(.((((((((.(((.(((..(((.....))))))...........((((.(........).)))).....))))))))))).).)).))))).)))).....	121	39.6694	-24.3	25	24
miR169b	CAGCCAAGGATGACTTGCCGG	21	Unigene32301_All	-	111	210	AAGAGGTAGAGAGTGTAGTGCAGCCAAGGATGACTTGCCGGCAGAATGCTCTTCCCGCCCGGCAAGTTGTTCCTGGCTACATTGTGTTTTCTTCTTCTCA	0	ath-miR169b	ath-MIR169b	CCCAACGGAGTAGAATTGCATGAAGTGGAGTAGAGTATAATGCAGCCAAGGATGACTTGCCGGAACGTTGTTAACCATGCATATGAATAATGTGATGATTAATTATGTGATGAACATATTTCTGGCAAGTTGTCCTTCGGCTACATTTTGCTCTCTTCTTCTCATGCAAACTTTCCTTGGG	CAGCCAAGGATGACTTGCCGG	5p	.(((((.((((((..(((((.(((((.(((..((((((((((.(((.....)))..).)))))))))..))).))))).)))))..)))))).)))))..	100	51	-49.8	195	164
miR393a-3p	ATCATGCTATCCCTTTGGATT	21	Unigene25933_All	+	54	143	GCCGGAGGAGGCATCCAAAGGGATCGCATTGATCCCAATTGTATACATATCAATTTTGGATCATGCTATCCCTTTGGATTTCTCCTTTGG	0	ptc-miR393a-3p	ptc-MIR393a	AGAGGAGGCATCCAAAGGGATCGCATTGATCCCAAGTGTCTGTCCCCCATAATTTTGGATCATGCTATCCCTTTGGATTCCTCCT	ATCATGCTATCCCTTTGGATT	3p	.((((((((((.((((((((((((.((((.(((((.(((((.........)))))..))))))))).)))))))))))).))))))))))	90	44.4444	-49.4	15	17
miR5205a	CTTAGAATTTGGACGAGGGAG	21	Unigene41692_All	-	42	127	AAGGCTAGAGCTTAGAATTTGGACGAGGGAGTGAGCCACCCGAGTCATCACCAGCATTGCCCGATTCATCTTCTGGCTCCACCTTA	4	mtr-miR5205a	mtr-MIR5205a	TATGAAATACCCAAAACATCATACAATTTGGGACGGAGGGAGGAAGGAACTTGATTCTCTTAAGTATGTGGAATGAGTTGGATTCCAAACTT	CATACAATTTGGGACGGAGGGAG	5p	((((...(((((.((((..((((((.((.((((........((....)).....)))).)))).))))..)))))))))..)))).	86	52.3256	-23.72	314	321

## Sheet: Novel miRNA
Novel_miRNA_name	miR_seq	len	genomeID	strand	start	end	genome_seq	mismatch	maped_id	maped_preid	Pre_mirSeq	rep_miRSeq	type	SS	hairpinLen	CG%	MFE	CK_count	Copper_count
novel_mir_1	AGAGGGAAGGGTGTCTGGTTA	21	Unigene45219_All	-	418	602	AAAAGCCTAATAACCAGACACCCTTCCTTCTGCTAGAATGAAACCAGAACCAAATACCCAGATCCGACCCTAGATTCTAAATCCATACCACTGATGAAACATACAGATCATAATGAAATATCATATTTCTTGTTTCACAATTTTTGACAAGAGCAGAGGGAAGGGTGTCTGGTTATTAGGCAGAA						3p	....((((((((((((((((((((((((((((((....((((((.((((..........(((..(.......)..)))............((((((...))).)))......((((....))))..)))).))))))((.....)).....))))))))))))))))))))))))))))))....	185	38.3784	-69.9	27	48
novel_mir_1	AGAGGGAAGGGTGTCTGGTTA	21	Unigene40671_All	-	1342	1526	AAAAGCCTAATAACCAGACACCCTTCCTTCTGCTAGAATGAAACCAGAACCAAATACCCAGATCCGACCCTAGATTCTAAATCCATACCACTGATGAAACATACAGATCATAATGAAATATCATATTTCTTGTTTCACAATTTTTGACAAGAGCAGAGGGAAGGGTGTCTGGTTATTAGGCAGAA						3p	....((((((((((((((((((((((((((((((....((((((.((((..........(((..(.......)..)))............((((((...))).)))......((((....))))..)))).))))))((.....)).....))))))))))))))))))))))))))))))....	185	38.3784	-69.9	27	48
novel_mir_1	AGAGGGAAGGGTGTCTGGTTA	21	Unigene29653_All	-	531	715	AAAAGCCTAATAACCAGACACCCTTCCTTCTGCTAGAATGAAACCAGAACCAAATACCCAGATCCGACCCTAGATTCTAAATCCATACCACTGATGAAACATACAGATCATAATGAAATATCATATTTCTTGTTTCACAATTTTTGACAAGAGCAGAGGGAAGGGTGTCTGGTTATTAGGCAGAA						3p	....((((((((((((((((((((((((((((((....((((((.((((..........(((..(.......)..)))............((((((...))).)))......((((....))))..)))).))))))((.....)).....))))))))))))))))))))))))))))))....	185	38.3784	-69.9	27	48
novel_mir_1	AGAGGGAAGGGTGTCTGGTTA	21	Unigene29652_All	-	857	1041	AAAAGCCTAATAACCAGACACCCTTCCTTCTGCTAGAATGAAACCAGAACCAAATACCCAGATCCGACCCTAGATTCTAAATCCATACCACTGATGAAACATACAGATCATAATGAAATATCATATTTCTTGTTTCACAATTTTTGACAAGAGCAGAGGGAAGGGTGTCTGGTTATTAGGCAGAA						3p	....((((((((((((((((((((((((((((((....((((((.((((..........(((..(.......)..)))............((((((...))).)))......((((....))))..)))).))))))((.....)).....))))))))))))))))))))))))))))))....	185	38.3784	-69.9	27	48
novel_mir_1	AGAGGGAAGGGTGTCTGGTTA	21	CL10589.Contig7_All	-	1016	1200	AAAAGCCTAATAACCAGACACCCTTCCTTCTGCTAGAATGAAACCAGAACCAAATACCCAGATCCGACCCTAGATTCTAAATCCATACCACTGATGAAACATACAGATCATAATGAAATATCATATTTCTTGTTTCACAATTTTTGACAAGAGCAGAGGGAAGGGTGTCTGGTTATTAGGCAGAA						3p	....((((((((((((((((((((((((((((((....((((((.((((..........(((..(.......)..)))............((((((...))).)))......((((....))))..)))).))))))((.....)).....))))))))))))))))))))))))))))))....	185	38.3784	-69.9	27	48
novel_mir_2	TCCGATTGAGGCATTTCCGAA	21	CL1169.Contig2_All	-	775	926	ACGCCCTCGCCCTCAGCCTGTCCGATTGAGGCATTTCCGAAACTGAAGCCGTAACTCTAGAAGATTTCTTTTCTCCCTCGGGTTACGACTTCAATTTCAAACAAAATGACTCGGAAATGTTTCAATCGGACATGCTGACAGCGTTCGGCACC						5p	..(((..(((..(((((.((((((((((((((((((((((...(((((.((((((((.((.(((.......)))..)).)))))))).)))))...(((.......))).)))))))))))))))))))))).)))))..)))...)))...	152	48.6842	-73.7	151	122
novel_mir_3	CAATGGCGGAAGAGTGCAATG	21	CL1240.Contig4_All	-	824	1129	CCCTCTCTAGCAATGGCGGAAGAGTGCAATGCATGAAGGTATATATTTATCCGCTTTGAACATGCAAAAAGTTAGAATTGGTCGATATAACTAGTAGGATTATGCACCAAGTCTATTGTCAATCTATACTATTATAAATGCTTCAGTAGTTGTAATTTTGAATTGTGATGGCAGATAATCTTATGAAGTCAATGGGACTGCACGTTAACCCTGTGAAGCTGTTCAGGGTTGTATGCTGTTAAATTGCAACTAAAATATGGGATTGTTATATGCATTTGCACTCTTCCGCCAATGCTACAGAGAGAA						5p	..((((((((((.((((((((((((((((((((((..((((......)))).(((....(((..((((....((((.(((((.(.(((((((....)).))))))))))).))))...............(((((((.(((....))).)))))))))))...)))...))).((((((((((((.(((((((..(((.(((...((((((((..........))))))))..))).)))..))))..)))....)))))))))))).)))))).)))))))))))))))).))))..))))))..	306	37.2549	-103.5	14	0
novel_mir_3	CAATGGCGGAAGAGTGCAATG	21	CL1240.Contig1_All	-	824	993	CCCTCTCTAGCAATGGCGGAAGAGTGCAATGCATGAAGATAATCTTATGAAGTCAATGGGACTGCACGTTAACCCTGTGAAGCTGTTCAGGGTTGTATGCTGTTAAATTGCAACTAAAATATGGGATTGTTATATGCATTTGCACTCTTCCGCCAATGCTACAGAGAGAA						5p	..((((((((((.((((((((((((((((((((((..((((((((((((.(((((((..(((.(((...((((((((..........))))))))..))).)))..))))..)))....)))))))))))).)))))).)))))))))))))))).))))..))))))..	170	42.3529	-81.8	14	0
novel_mir_4	TTAATCATTAGAAACGTGGTGT	22	CL1436.Contig1_All	+	79	187	GTGTATTTGTTTAATCATTAGAAACGTGGTGTCCGGTAGCAGATCGAAGAAATTTTAAGCTTTGGATTTTCTCCCCGGCTATCGCGTTTCTTTGATTAAACAGATAACT						5p	...((((((((((((((..((((((((((((.((((.((.(((((((((..........)))).))))).))..)))).)))))))))))).))))))))))))))...	109	37.6147	-42.7	69	62
novel_mir_5	TTGGCCATCTGAGTGACATTA	21	CL2152.Contig3_All	+	260	341	CAGAAATGAGTTGGCCATCTGAGTGACATTACGTTGAACATTTGAGTCTGAGCCTAATCCTCAGATGACCAGATCATTGAAC						5p	....(((((.((((.((((((((.((..(((.(((.(((......)).).))).))))))))))))).)))).)))))....	82	42.6829	-23.3	568	528
novel_mir_5	TTGGCCATCTGAGTGACATTA	21	CL2152.Contig2_All	+	340	421	CAGAAATGAGTTGGCCATCTGAGTGACATTACGTTGAACATTTGAGTCTGAGCCTAATCCTCAGATGACCAGATCATTGAAC						5p	....(((((.((((.((((((((.((..(((.(((.(((......)).).))).))))))))))))).)))).)))))....	82	42.6829	-23.3	568	528
novel_mir_5	TTGGCCATCTGAGTGACATTA	21	CL2152.Contig1_All	+	729	810	CAGAAATGAGTTGGCCATCTGAGTGACATTACGTTGAACATTTGAGTCTGAGCCTAATCCTCAGATGACCAGATCATTGAAC						5p	....(((((.((((.((((((((.((..(((.(((.(((......)).).))).))))))))))))).)))).)))))....	82	42.6829	-23.3	568	528
novel_mir_6	TGGTCATCTGAGGATTAGGCT	21	CL2152.Contig3_All	-	257	340	TTCAATGATCTGGTCATCTGAGGATTAGGCTCAGACTCAAATGTTCAACGTAATGTCACTCAGATGGCCAACTCATTTCTGAAG						5p	((((((((..(((((((((((((((...((...(((......)))....))...))).))))))))))))..))))...)))).	84	41.6667	-29.4	956	807
novel_mir_6	TGGTCATCTGAGGATTAGGCT	21	CL2152.Contig2_All	-	337	420	TTCAATGATCTGGTCATCTGAGGATTAGGCTCAGACTCAAATGTTCAACGTAATGTCACTCAGATGGCCAACTCATTTCTGAAG						5p	((((((((..(((((((((((((((...((...(((......)))....))...))).))))))))))))..))))...)))).	84	41.6667	-29.4	956	807
novel_mir_6	TGGTCATCTGAGGATTAGGCT	21	CL2152.Contig1_All	-	726	809	TTCAATGATCTGGTCATCTGAGGATTAGGCTCAGACTCAAATGTTCAACGTAATGTCACTCAGATGGCCAACTCATTTCTGAAG						5p	((((((((..(((((((((((((((...((...(((......)))....))...))).))))))))))))..))))...)))).	84	41.6667	-29.4	956	807
novel_mir_7	GGTAGTTCGACCGCGGAATTT	21	CL2740.Contig8_All	+	48	145	TAAAGCGAATTCTTTAGGGTTCGGTGTTTAGATTTTTGGTTCGGATTGCTGTCTTCATTCTATTTTTGGTAGTTCGACCGCGGAATTTATTTGTTTCT						3p	.....(((((((....))))))).....((((((((((((.((((((((((...............)))))))))))))).)))))))).........	98	36.7347	-22.86	20328	16829
novel_mir_7	GGTAGTTCGACCGCGGAATTT	21	CL2740.Contig7_All	+	48	145	TAAAGCGAATTCTTTAGGGTTCGGTGTTTAGATTTTTGGTTCGGATTGCTGTCTTCATTCTATTTTTGGTAGTTCGACCGCGGAATTTATTTGTTTCT						3p	.....(((((((....))))))).....((((((((((((.((((((((((...............)))))))))))))).)))))))).........	98	36.7347	-22.86	20328	16829
novel_mir_8	CTTGACAGGATCGGTCACGGG	21	Unigene40733_All	-	1	121	ATTACAAATTCTTGACAGGATCGGTCACGGGCAGGTCAGAAGGCAACCGGCTCTTCATTCTGATCGAAGAGAAGCTCTTCCTTCGCGGCAGTGGCAGTGGCCAGGTCCTCTTTTGACATAA						5p	.........((..((.((((((((((((.(.((.(((.(((((.......((((((.........))))))........)))))..)))..)).).)))))).)))))).))..)).....	121	51.2397	-39.76	150	116
novel_mir_8	CTTGACAGGATCGGTCACGGG	21	Unigene40730_All	-	1	121	ATTACAAATTCTTGACAGGATCGGTCACGGGCAGGTCAGAAGGCAACCGGCTCTTCATTCTGATCGAAGAGAAGCTCTTCCTTCGCGGCAGTGGCAGTGGCCAGGTCCTCTTTTGACATAA						5p	.........((..((.((((((((((((.(.((.(((.(((((.......((((((.........))))))........)))))..)))..)).).)))))).)))))).))..)).....	121	51.2397	-39.76	150	116
novel_mir_8	CTTGACAGGATCGGTCACGGG	21	Unigene30241_All	-	3	127	ATTACAAATTCTTGACAGGATCGGTCACGGGCAGGTCAGAAGGCAACCGGCTCTTCATTCTGATCGAAGAGAAGCTCTTCCTTCGCGGCAGTGGCAGTGGCCAGGTCCTCTTTTGACATAACAAC						5p	.........((..((.((((((((((((.(.((.(((.(((((.......((((((.........))))))........)))))..)))..)).).)))))).)))))).))..)).........	125	51.2	-39.76	150	116
novel_mir_8	CTTGACAGGATCGGTCACGGG	21	Unigene30240_All	-	3	127	ATTACAAATTCTTGACAGGATCGGTCACGGGCAGGTCAGAAGGCAACCGGCTCTTCATTCTGATCGAAGAGAAGCTCTTCCTTCGCGGCAGTGGCAGTGGCCAGGTCCTCTTTTGACATAACAAC						5p	.........((..((.((((((((((((.(.((.(((.(((((.......((((((.........))))))........)))))..)))..)).).)))))).)))))).))..)).........	125	51.2	-39.76	150	116
novel_mir_8	CTTGACAGGATCGGTCACGGG	21	CL3177.Contig7_All	-	1	121	ATTACAAATTCTTGACAGGATCGGTCACGGGCAGGTCAGAAGGCAACCGGCTCTTCATTCTGATCGAAGAGAAGCTCTTCCTTCGCGGCAGTGGCAGTGGCCAGGTCCTCTTTTGACATAA						5p	.........((..((.((((((((((((.(.((.(((.(((((.......((((((.........))))))........)))))..)))..)).).)))))).)))))).))..)).....	121	51.2397	-39.76	150	116
novel_mir_8	CTTGACAGGATCGGTCACGGG	21	CL3177.Contig15_All	-	3	127	ATTACAAATTCTTGACAGGATCGGTCACGGGCAGGTCAGAAGGCAACCGGCTCTTCATTCTGATCGAAGAGAAGCTCTTCCTTCGCGGCAGTGGCAGTGGCCAGGTCCTCTTTTGACATAACAAC						5p	.........((..((.((((((((((((.(.((.(((.(((((.......((((((.........))))))........)))))..)))..)).).)))))).)))))).))..)).........	125	51.2	-39.76	150	116
novel_mir_8	CTTGACAGGATCGGTCACGGG	21	CL3177.Contig13_All	-	3	127	ATTACAAATTCTTGACAGGATCGGTCACGGGCAGGTCAGAAGGCAACCGGCTCTTCATTCTGATCGAAGAGAAGCTCTTCCTTCGCGGCAGTGGCAGTGGCCAGGTCCTCTTTTGACATAACAAC						5p	.........((..((.((((((((((((.(.((.(((.(((((.......((((((.........))))))........)))))..)))..)).).)))))).)))))).))..)).........	125	51.2	-39.76	150	116
novel_mir_9	TAAGCATGTTCTCCTCAGCCA	21	CL5907.Contig2_All	-	618	738	AATTTGGCGTTTAAAGATCATAAGCATGTTCTCCTCAGCCACATGGTACTTAGTTTAATTATCAAAGGCATAGATTTTGGTTGAGGAGAGCATGCTTATGATCTTAAAGACCCAAGAACCC						5p	..(((((.((((.((((((((((((((((((((((((((((...(((.((..((((.........))))..))))).))))))))))))))))))))))))))))..))))))))).....	121	38.0165	-55.4	1832	1548
novel_mir_9	TAAGCATGTTCTCCTCAGCCA	21	CL5907.Contig1_All	-	442	562	AATTTGGCGTTTAAAGATCATAAGCATGTTCTCCTCAGCCACATGGTACTTAGTTTAATTATCAAAGGCATAGATTTTGGTTGAGGAGAGCATGCTTATGATCTTAAAGACCCAAGAACCC						5p	..(((((.((((.((((((((((((((((((((((((((((...(((.((..((((.........))))..))))).))))))))))))))))))))))))))))..))))))))).....	121	38.0165	-55.4	1832	1548
novel_mir_10	TTAATCAATGATATCGGGGTA	21	CL6752.Contig2_All	-	105	222	GTGTATTTGTTTAATCAATGATATCGGGGTATGGAGAAATTTTCTGCAGATCTTTCCTTGTGCCGCCCCTAGATTTTTTCTTGTGCCTCCCCTGTTTCTTTGATTAAACAGATTAACT						5p	((..((((((((((((((.((((..(((((((((((((((((.(.(((.(........).))).).....))))))))))..))))).))..))))...))))))))))))))..)).	118	38.1356	-31.8	444	312
novel_mir_10	TTAATCAATGATATCGGGGTA	21	CL6752.Contig1_All	-	139	256	GTGTATTTGTTTAATCAATGATATCGGGGTATGGAGAAATTTTCTGCAGATCTTTCCTTGTGCCGCCCCTAGATTTTTTCTTGTGCCTCCCCTGTTTCTTTGATTAAACAGATTAACT						5p	((..((((((((((((((.((((..(((((((((((((((((.(.(((.(........).))).).....))))))))))..))))).))..))))...))))))))))))))..)).	118	38.1356	-31.8	444	312
novel_mir_11	AATACACAAGTTTGATAAGAA	21	CL9872.Contig2_All	-	418	484	CTTATTCAGACTTCTGTGTTCAGACAGATTGGTCTGAATACACAAGTTTGATAAGAAATAAAGTGAG						3p	(((((.(((((((.(((((((((((......))))))))))).))))))))))))............	67	34.3284	-27.4	9	0
novel_mir_12	ATTCAATGCTTAAATTTTCCACA	23	Unigene10557_All	+	115	234	TGCGGGAAAATGTGAAAAATTTATGCGTTGAATTACTGCTGTCTTTACGACTAAAGTATTCTTCTACTTCAGATGAAAGACTCGGTGATTCAATGCTTAAATTTTCCACATTTTCTCATT						3p	...(((((((((((.((((((((.((((((((((((((..((((((.((.((.(((((......))))).)).)))))))).)))))))))))))).)))))))).)))))))))))...	120	33.3333	-52.2	8	0
novel_mir_13	GCCCACTTGTCTTTCTGTCACG	22	Unigene11764_All	+	73	181	GTGACGGAAGAGAGTGACAGAAGAGAGTGGGCACATTCGGGCAATTGTATAAGACGAGTATACCTTTGCAGGTGCGTGCCCACTTGTCTTTCTGTCACGCTTCCGGTTC						3p	....((((((...((((((((((.((((((((((..((..((((..(((((.......)))))..)))).))...))))))))))...)))))))))).))))))....	109	51.3761	-52.9	9	8
novel_mir_14	AAAATTTGCAGACTCGCCAT	20	Unigene11849_All	+	161	265	CGAGCGGTTAATGGGGACGGACTGTAAATTCGTTGGCAATATGTCTACGCTGGTTCAAATCCAGCTCGGCCCAAAAAAATTTGCAGACTCGCCATGAAATGATAT						3p	....((....((((.((.(..(((((((((..((((......(((...(((((.......)))))..)))))))...))))))))).))).))))....))....	105	45.7143	-28.1	12	23
novel_mir_15	TATGAGACTTGGACGAGGCAC	21	Unigene14423_All	+	338	434	TTTCAATGAGGTGCCCTTTTCCAAGTCTCATACGGCTCAGACTGTCACAAATGATGGAAATCACCGTATGAGACTTGGACGAGGCACCTCCTTGCAA						3p	...(((.((((((((.((.((((((((((((((((......((((((....))))))......)))))))))))))))).)))))))))).)))...	97	47.4227	-50.9	59594	66943
novel_mir_16	TATGAATCAAGTCCTGAAGCCA	22	Unigene14721_All	+	554	719	GGTGCGTGTATATTTTCAAAGATAGATTTTCGCAGTGGTTATCATCAGATTTGAATTCGTCTTGGTGAGGGTTTGTATGAACGGTTAGTCATGTCATTCGGGTTGTCTAATGCTCCGAGCACTTTTATGAGGTTTATGAATCAAGTCCTGAAGCCATTCATGAACA						3p	..((((.((.(((((....))))).))...))))((((((.(((...(((((((.((((((((.((((((((.(((((((.(.....)))))).)).((((((........)).))))..)))))))).)))...)))))))))))).))))))))).........	166	39.759	-37.2	12	0
novel_mir_17	GGTATGGATGGATTGGGGAGA	21	Unigene16293_All	+	53	170	GAGCTCTTCTGGGCGTTATAGGTATGGATGGATTGGGGAGAAAAACTCTTTTCAAGTATGAGTATGAATGAATTTCTTCCCAAGGCCGCCCATACCGGTGATGTCCAGATGGTCCTCC						5p	(((..((((((((((((((.(((((((.(((.(((((((((((.(.((..((((....))))...)).)...)))))))))))..))).))))))).)))))))))))).))..))).	118	47.4576	-53.6	364	409
novel_mir_18	GGTCGCAACCCAAAGAAGGCT	21	Unigene17397_All	+	521	658	TTGGAGATGGAGGGAGCCTTCTTTGGGTTGCGACCTAGTTTGCCCCAGCAAATATCTGTCCAAACCATTTTTGCTTCGTGTGCACAGATATTTGCCCGTGCAAACTGGGTCGCAACCCAAAGAAGGCTCTCCCACCAC						3p	.(((...(((.((((((((((((((((((((((((((((((((.(..((((((((((((.((.((.(........).)).)).))))))))))))..).)))))))))))))))))))))))))))))))))))))).	138	51.4493	-86.8	17	6
novel_mir_19	TAGAAACTGGCAAACGAGGACA	22	Unigene203_All	-	104	181	AATCGGTTTGTAGAAACTGGCAAACGAGGACAAGGATTCCAATTAGGTTTTTGTGGCCAGTAGCTTCGAAACATGGGA						5p	..(((.((((.((..((((((..((((((((...(((....)))..)))))))).))))))..)).))))...)))..	78	43.5897	-21.9	123	134
novel_mir_20	TGACCATGCTCATGATCATCA	21	Unigene25620_All	+	681	749	GCAGTGATGATGACCATGCTCATGATCATCACCATGGTCATGGTCATGGTCATGGTCATGGTCATGGTC						5p	.....(((.(((((((((..(((((((((.(((((....))))).)))))))))..))))))))).)))	69	49.2754	-37.5	6	0
novel_mir_21	TTTCCTATGCTTTTATGGCCTA	22	Unigene32489_All	-	122	215	CTCGAAATCTTTGGGCGTTAAAGGCTAGGAAAGACTAGTAGATCTGTTGTTGCAATTTTGTCTTTCCTATGCTTTTATGGCCTATTGTTTTCGA						3p	.((((((.(..(((((..(((((((((((((((((....((((.(((....))))))).)))))))))).)))))))..)))))..).))))))	94	38.2979	-38	33	16
novel_mir_22	TTATATTGGATTGATGCATCTG	22	Unigene45237_All	-	1	295	GATGTTCATATTGAACACAGATGCTCTATCCATTATAATACTCCAGATGCTCCAAATGGTAGGTTGGAGCCATCTTTATTGCCCTTTTTCCTTGACTCAGCCAGGACAACAATAAAGATTCAGCCACACTCTCGGTCGAATTAAGTTTTTTCTGACCGTCAAATCTATAGGCATAGTTTTTTACGAATTCTCTGTCATTTTCCCTCAAAACCTTCGCTCAAAACCCACCCAACTGTGAAGTTAGCATGACCATCTGGAGTATCATAATGAGTATTATATTGGATTGATGCATCTG						3p	..(((((.....)))))(((((((((.(((((.((((((((((..(((((((((.(((((.(((((((....(((((((((....((.((((.(......).)))).)))))))))))))))))).......((((((((.........))).)))))...........((((.((..(((...)))..)).))))...............((((((.................))))))........))))).))))))))).....)))))))))).))))).)).)))))))	295	39.322	-88.13	19	0
novel_mir_23	TGGAACTTTACGGCACGGCTT	21	CL1232.Contig1_All	+	251	328	TCACCTCAGCTGGAACTTTACGGCACGGCTTAGTATTTTTATCGGTCCTTGCCAGGTGATATTTTAGCCTTGAGACTC						5p	....(((((((((((..((((((((.((.(..(((....)))..).)).))))..))))..)))))))..))))....	78	46.1538	-22.8	0	25
novel_mir_24	TACGATGATTTTGGAGCAGTTT	22	CL1489.Contig1_All	-	913	985	ATTCCTTTTGGTCCTGTTACAAGAATCAGAGTGCTGTGTTGTACGATGATTTTGGAGCAGTTTCAGAGGGTGG						3p	...((((((((..(((((...(((((((..((((......))))..)))))))..)))))..))))))))...	73	43.8356	-29.1	0	8
novel_mir_25	CCTCGTCCAAATTCTAAGCTC	21	CL1747.Contig6_All	+	350	605	TGGCTCACTCCCTCGTCCAAATTCTAAGCTCTAGCCTTAGTTTCCTATGCATTTATCGCCCAAAGTTGATAAACCAGCCGTTTGTCTCTTGGAGGAATGAATCTTTTATCATGAGCACTTGTAGGGTTGAACGACATATTTTAAAGAACCGATTCGACCGAAGTCTTACTCTTACACTCAGATCCGGAATCAATAGGAGAGTTTGCACTTTGCCGTCGGCTAGGTTCGGCTTTTGGGTCTTTGAGAGTTGGGACAG						5p	..............((((.((((((((((((.((((.........(((((.((((..((((.(((((((((((..(..(((((.((.....)).)))))..)..))))))).....))))...)))))))).).)))).......(((((...((((((((((((..((((((.......(((.....))).....))))))..).))))))..)))))...)))))))))...))).)))..)))))).))))..	256	44.5312	-65.4	0	10
novel_mir_25	CCTCGTCCAAATTCTAAGCTC	21	CL1747.Contig4_All	+	173	428	TGGCTCACTCCCTCGTCCAAATTCTAAGCTCTAGCCTTAGTTTCCTATGCATTTATCGCCCAAAGTTGATAAACCAGCCGTTTGTCTCTTGGAGGAATGAATCTTTTATCATGAGCACTTGTAGGGTTGAACGACATATTTTAAAGAACCGATTCGACCGAAGTCTTACTCTTACACTCAGATCCGGAATCAATAGGAGAGTTTGCACTTTGCCGTCGGCTAGGTTCGGCTTTTGGGTCTTTGAGAGTTGGGACAG						5p	..............((((.((((((((((((.((((.........(((((.((((..((((.(((((((((((..(..(((((.((.....)).)))))..)..))))))).....))))...)))))))).).)))).......(((((...((((((((((((..((((((.......(((.....))).....))))))..).))))))..)))))...)))))))))...))).)))..)))))).))))..	256	44.5312	-65.4	0	10
novel_mir_26	CGGGCTTGGATTGTTGGGAAG	21	CL2785.Contig7_All	+	313	427	GGGCAAATTGCGGGCTTGGATTGTTGGGAAGTGATCATTTAGCTTTGGGGAGAGGCATGCTTGTATTGCTTCTCCTGTTTACAACCCTGCATCTTCGAGCCAACGTAATACAGGA						5p	......((((((((((((((.(((.(((..((((.((........)).(((((((((.........)))))))))...))))..))).)))..))))))))..))))))......	115	47.8261	-39.7	0	6
novel_mir_26	CGGGCTTGGATTGTTGGGAAG	21	CL2785.Contig6_All	+	313	451	GGGCAAATTGCGGGCTTGGATTGTTGGGAAGTGATCATTTAGCTTTGGGGAGAGGCATGCTTGTATTGCTTCTCCTGTTGATGGAACAGCAAGGTCAGACCGGTACAACCCTGCATCTTCGAGCCAACGTAATACAGGA						5p	......((((((((((((((.(((.(((..(((....(((..(((((.(((((((((.........))))))))).(((.....)))..)))))..)))....)))..))).)))..))))))))..))))))......	139	49.6403	-46.6	0	6
novel_mir_26	CGGGCTTGGATTGTTGGGAAG	21	CL2785.Contig4_All	+	313	451	GGGCAAATTGCGGGCTTGGATTGTTGGGAAGTGATCATTTAGCTTTGGGGAGAGGCATGCTTGTATTGCTTCTCCTGTTGATGGAACAGCAAGGTCAGACCGGTACAACCCTGCATCTTCGAGCCAACGTAATACAGGA						5p	......((((((((((((((.(((.(((..(((....(((..(((((.(((((((((.........))))))))).(((.....)))..)))))..)))....)))..))).)))..))))))))..))))))......	139	49.6403	-46.6	0	6
novel_mir_26	CGGGCTTGGATTGTTGGGAAG	21	CL2785.Contig2_All	+	248	362	GGGCAAATTGCGGGCTTGGATTGTTGGGAAGTGATCATTTAGCTTTGGGGAGAGGCATGCTTGTATTGCTTCTCCTGTTTACAACCCTGCATCTTCGAGCCAACGTAATACAGGA						5p	......((((((((((((((.(((.(((..((((.((........)).(((((((((.........)))))))))...))))..))).)))..))))))))..))))))......	115	47.8261	-39.7	0	6
novel_mir_26	CGGGCTTGGATTGTTGGGAAG	21	CL2785.Contig1_All	+	248	386	GGGCAAATTGCGGGCTTGGATTGTTGGGAAGTGATCATTTAGCTTTGGGGAGAGGCATGCTTGTATTGCTTCTCCTGTTGATGGAACAGCAAGGTCAGACCGGTACAACCCTGCATCTTCGAGCCAACGTAATACAGGA						5p	......((((((((((((((.(((.(((..(((....(((..(((((.(((((((((.........))))))))).(((.....)))..)))))..)))....)))..))).)))..))))))))..))))))......	139	49.6403	-46.6	0	6
novel_mir_27	TATTATATTGGATTGATGCATC	22	Unigene45237_All	-	1	295	GATGTTCATATTGAACACAGATGCTCTATCCATTATAATACTCCAGATGCTCCAAATGGTAGGTTGGAGCCATCTTTATTGCCCTTTTTCCTTGACTCAGCCAGGACAACAATAAAGATTCAGCCACACTCTCGGTCGAATTAAGTTTTTTCTGACCGTCAAATCTATAGGCATAGTTTTTTACGAATTCTCTGTCATTTTCCCTCAAAACCTTCGCTCAAAACCCACCCAACTGTGAAGTTAGCATGACCATCTGGAGTATCATAATGAGTATTATATTGGATTGATGCATCTG						3p	..(((((.....)))))(((((((((.(((((.((((((((((..(((((((((.(((((.(((((((....(((((((((....((.((((.(......).)))).)))))))))))))))))).......((((((((.........))).)))))...........((((.((..(((...)))..)).))))...............((((((.................))))))........))))).))))))))).....)))))))))).))))).)).)))))))	295	39.322	-88.13	0	17
novel_mir_27	TATTATATTGGATTGATGCATC	22	CL4800.Contig2_All	-	691	816	TCATAATGAGTATTATATTGGATTGATGCATCTGTGTTCATGAGAGCATAATGAACCCATCAACCCCGTAATTGGTTCACAACAGATTGAACTCTAGCAAAATAATCAGATATAGATTCAGAGTTA						5p	......(((((.(((((((.(((((.(((...(((((((....))))))).((((((................)))))).................)))...))))).))))))))))))......	126	34.127	-25.29	0	17
novel_mir_28	GTGCTCTCCCTCTTCGTCAAG	21	CL8167.Contig3_All	-	134	265	GTTTACAGGTGTGCTCTCCCTCTTCGTCAAGGTGGATTTAGTTCTTGGTTCGAGCCTTGTTGTCTGTCATGTTAGCAGCAGGGCTGCGTCATGTTCATTGAGATGGAGGGGATGCGGGGGTTTCCTCGAGCC						5p	((((..(((...((((((((((((((((..(((((((........(((..(.((((((((((.(((......))))))))))))))..))).)))))))..))))))))))....))))))..))).)))).	132	53.0303	-48.8	0	106
novel_mir_28	GTGCTCTCCCTCTTCGTCAAG	21	CL8167.Contig2_All	-	134	438	GTTTACAGGTGTGCTCTCCCTCTTCGTCAAGGTGGATTTAGTTCTTGGTTCGAGCCTTGTTGTCTGTCATGTTAGCAGCAGAACGGACGATTCGTGTAATGGATTCTACAGAGTTGGGATAGATGTAGTTTTGTTGTTGTAAATTACATCCCTGATAGGTCTGGCCCAGAAGTTTGGGTTACACAAGCTGGCGAGACCACAAGCATTTGTATTATTGAATTTGCGTTGGTCAAATTAAAGAAAAATGTTTTAGGGGCTGTGTCATGTTCATTGAGATGGAGGGGATGCGGGGGTTTCCTCGAGCC						5p	((((..(((...((((((((((((((((..(((((((.((((((((((..((.(((..(((((((((..(((.....)))..)))))))))..((((((.........((((((..((...((((((((((.........))))))))))))..))...)))).(((((....))))))))))).....)))..(((((...(((....((....))....)))..)))))..............))..))))))))))......)))))))..))))))))))....))))))..))).)))).	305	44.5902	-94.6	0	106
novel_mir_29	ACAGATATGGTAGGGGGCACAT	22	Unigene13871_All	+	2452	2535	CAATCATAGAGGGGCCCTTTACCATTCTGTATAAATGAGCTATTCTATTTGTACAGATATGGTAGGGGGCACATTCAATCCTTG						3p	........(((..((((((((((((((((((((((((........)))))))))))).))))))))))))...)))........	84	40.4762	-35.7	0	9
novel_mir_30	TTGAGATTTCGGGAGAAAGGA	21	Unigene17744_All	-	1	333	AAACTGCCCTTCACATTGACCGTGTCGGATGATCTCAGGAACACACCAGATCTAGTGGAAGAAGAGCTTTCCAGCACATTTTCATAGTTCACAGATCAATTTTGAACCTTAGCTTTTGATTATTCTCACAGCCCTCTTTTACATCTCCATCTGGTTGTGCGAGTACCAATATGATATATAGTCCTTCAAATGCTCATAACGGAAGATTTGTACCTCCAAGATTGAATGTCTTTCATTGGCTCACAACTTCAAGCACTAAAAGAGTAGGAAAAAGATTTAGAAAACCCGGGCTGCAGATCGAACTTTGAGATTTCGGGAGAAAGGAATAAGTTA						3p	.((((..((..(((.......)))..)).((((((...((((.(((........)))(((((.(.(((....))).).)))))...))))..))))))........((((..(((((((....(((((((((((..(((((.((((((.(((....(((((((((.......(((.....))).......)))))......((((..((((....((((((..(.....)..)).))))...))))))))..))))....)))...)))....))).))))).....))))))............)))))..))))))).))))....)))).	333	39.9399	-71.34	0	7
novel_mir_31	ATTGATTGTTTGCGGCCCCAGG	22	Unigene20631_All	+	387	497	ATCTTCACGGCATGTGCCGCAAAGGATCAAAAGGGCTATTGATACGCAACTTGGGCATCGAATTGCAAACCATAGGCCTATTGATTGTTTGCGGCCCCAGGCCGTGAAGCG						3p	..(((((((((.((.((((((((.((((((.(((.((((.(....((((.(((.....))).))))...).)))).))).)))))).))))))))..)).)))))))))..	111	51.3514	-52.2	0	5
novel_mir_32	ATTTGGATGGAATATTATTAC	21	Unigene22205_All	+	72	165	AAACCAAACAATTTGGATGGAATATTATTACTGGGAATAATAATACCAGGATTATTATTCCTGGTAATAATATTCCATTCAAAATAATTCACGA						5p	...........((((((((((((((((((((..(((((((((((......)))))))))))..))))))))))))))))))))...........	94	26.5957	-42	0	12
novel_mir_33	TACAATCACGCCAGGAGCATC	21	Unigene22376_All	-	79	180	TTCTGCCATTGATGCTTCTGGCCTGATCTTAGCCGTCGATGGTGCCCCTGAACTGGGACATCATCGGTGGCTACAATCACGCCAGGAGCATCAATGGCGTCA						3p	....((((((((((((((((((.((((..(((((..((((((((.(((......))).))))))))..)))))..)))).))))))))))))))))))....	102	54.902	-70.2	0	9
novel_mir_34	ATTGATTTGATCTCTTGGTAA	21	Unigene7564_All	+	108	189	GAGATTTGAATTACCAACCGATCAAATCAATTCTTGTGTTAGCAACACAGAATTGATTTGATCTCTTGGTAATACAAGATTT						3p	....((((.((((((((..(((((((((((((((.((((.....)))))))))))))))))))..)))))))).))))....	82	31.7073	-35.4	0	14
