# Supplementary material for: Identification and Characterization of MicroRNAs from Tree Peony (Paeonia ostii) and Their Response to Copper Stress
Source: PLoS One. 2015 Feb 6;10(2):e0117584. doi: 10.1371/journal.pone.0117584 (PMC4319853; doi:10.1371/journal.pone.0117584)
Supplement: S5 Table — (XLS) [file pone.0117584.s006.xls]

## Sheet: CK
mireap-plant
Reference miRNA:osa-miR2868 CL10759.Contig1_All:3280:3400:- 121(nt) -24.90(kcal/mol)
CAAATTCTTCTTCTTCCTCCTCCGAGAATGAAGGGGTAAGTCTTCTAGGCACCATATAATCTTCGACTCCTCTTTCTTGCAGTCTTAATCTTGTTTTTGGTGTAGTAGGAATAAGATCTTT CK-m0001 5
.....((((.(((((.((.(.((((((((.(((.(((..(((.....))))))...........((((.(........).)))).....))))))))))).).)).))))).)))).....
*****************************************************************************************CTTGTTTTTGGTGTAGTAGGAA********** CK-m0001-3p 5
-----------------------------------------------------------------------------------------CTTGTTTTTGGTGTAGTAGGAA---------- t0106008 5
//
mireap-plant
Reference miRNA:mtr-miR5241a CL10759.Contig2_All:3717:3977:+ 261(nt) -74.00(kcal/mol)
GGTTTGATTCAAGAGAGCAGGAGTCCATGTGCGGTACCTTCTTTGTTAGTGCCAAAGAAAGATGGTAGTTGGAGGATGTGTATTGATAGCCGAGCCATCAACAACATCACTGTGAAGTACAGTTTTCCTATGCCCAGGTTAGAAGATATGTTGGATTATTTGAGTGGTGCGTGTATATTTTCAAAGATAGATCTTCGCAGTGGTTATCATCAAATTCGAATTCGTCTTGGTGATGAATGGAAGACTGCTTTCAAGACGAAT CK-m0002 14
.(((((..((..((((((((...(((((...((.((((.((((((.......))))))(((((((...(((((.((((....(((((.((...)).)))))....((((((((((((....((((((((......)))...((((((((..((.(((((....))))).))...)))))))).)))))....))))))))))))...))))...)))))..))))))))))).)).)))))...))))))))..)))))))
**************************************************************************************************************************************************************************************************************************************TGATGAATGGAAGACTGCTTT********** CK-m0002-3p 14
--------------------------------------------------------------------------------------------------------------------------------------------------------------------------------------------------------------------------------------TGATGAATGGAAGACTGCT------
--------------------------------------------------------------------------------------------------------------------------------------------------------------------------------------------------------------------------------------TGATGAATGGAAGACTGCTT-----
--------------------------------------------------------------------------------------------------------------------------------------------------------------------------------------------------------------------------------------TGATGAATGGAAGACTGCTTT----
//
mireap-plant
Reference miRNA:osa-miR2868 CL10759.Contig2_All:1770:1890:- 121(nt) -24.30(kcal/mol)
CAAATTCTTCTTCTTCCTCCTCCGAGAATGAAGGGGTAAGTCTTCTAGGCACCATATAATCTTCGGCTCCTCTTTCTTGCAGTCTTAATCTTGTTTTTGGTGTAGTAGGAATAAGATCTTT CK-m0003 5
.....((((.(((((.((.(.((((((((.(((.(((..(((.....))))))...........((((.(........).)))).....))))))))))).).)).))))).)))).....
*****************************************************************************************CTTGTTTTTGGTGTAGTAGGAA********** CK-m0003-3p 5
-----------------------------------------------------------------------------------------CTTGTTTTTGGTGTAGTAGGAA---------- t0106008 5
//
mireap-plant
Reference miRNA:mtr-miR5205a /mtr-miR5205b CL1747.Contig2_All:125:210:- 86(nt) -23.72(kcal/mol)
AAGGCTAGAGCTTAGAATTTGGACGAGGGAGTGAGCCACCCGAGTCATCACCAGCATTGCCCGATTCATCTTCTGGCTCCACCTTA CK-m0004 7
((((...(((((.((((..((((((.((.((((........((....)).....)))).)))).))))..)))))))))..)))).
**********CTTAGAATTTGGACGAGGGAG******************************************************* CK-m0004-5p 7
---------GCTTAGAATTTGGACGAGGGAGT------------------------------------------------------ t0284010 2
----------CTTAGAATTTGGACGAGGGAG------------------------------------------------------- t0111743 5
//
mireap-plant
Reference miRNA:mtr-miR5205a /mtr-miR5205b CL1747.Contig4_All:125:210:- 86(nt) -23.72(kcal/mol)
AAGGCTAGAGCTTAGAATTTGGACGAGGGAGTGAGCCACCCGAGTCATCACCAGCATTGCCCGATTCATCTTCTGGCTCCACCTTA CK-m0005 7
((((...(((((.((((..((((((.((.((((........((....)).....)))).)))).))))..)))))))))..)))).
**********CTTAGAATTTGGACGAGGGAG******************************************************* CK-m0005-5p 7
---------GCTTAGAATTTGGACGAGGGAGT------------------------------------------------------ t0284010 2
----------CTTAGAATTTGGACGAGGGAG------------------------------------------------------- t0111743 5
//
mireap-plant
Reference miRNA:aly-miR156f-3p /mtr-miR156b-3p CL3083.Contig2_All:33:207:- 175(nt) -52.10(kcal/mol)
ATCTATGCGTGCTCACTCTCTATCTGTCACCCACCATTTTTTTTCCTTCTCTTGCATGTATGCTTATTTATGTGTGAGTTTGAATTTACTTTGTCATTGCACCACCATAGCCAATACTATGTATTAGGGTTTGAAAGGTAAGGGATGTGACACAAGAGAGTAAGCACGGTCTTTT CK-m0006 35
.......((((((.(((((((...((((((...((...........(((.((..((((((........))))))..))...)))..((((((.(((..((.((..(((((......))))).....)))).))))))))).))...))))))..))))))).)))))).......
**********GCTCACTCTCTATCTGTCACC************************************************************************************************************************************************ CK-m0006-5p 35
---------TGCTCACTCTCTATCTGTCACC------------------------------------------------------------------------------------------------------------------------------------------------ t0718555 1
----------GCTCACTCTCTATCTGTCACC------------------------------------------------------------------------------------------------------------------------------------------------ t0015518 34
//
mireap-plant
Reference miRNA:ath-miR156a/bna-miR156a/aly-miR156f-3p/mtr-miR156b-3p CL3083.Contig3_All:51:420:+ 370(nt) -127.60(kcal/mol)
GAAAGTAAAGGTAAGGGAGGTGACAGAAGAGAGTGAGCACACATGGTCTTCTTGCATGATCCATTCACACTCGGAGCTATGCGTGCCAGGGCCGGCCCTGGTGTTTGGAATGCTCGAGGTCAAATTTGTGTATTTTTAAAATTTGCCTTCCTTTATACTAAATCTTCTATAATATTTTCAGATATGCCTTGAAGATTACTTAAAAATATCCTAAATATGCCCTAAAGATTGATCAAAAATGCCCTAAAAAACTTGTTTTTATGCCTTTTTCCAAGGCTGCTCAAGGCCCCCGCCTTGGTGGACTCCCTTGAGGGCCGGCACTGATGCGTGCTCACTCTCTATCTGTCACCCACTCACCCACCACTTTCTT CK-m0007 47325
((((((...(((.((.(.((((((((((((((((((((((.(((((.((((..(..(((.....)))..)..))))))))).((..(((.((((((((.(((((..(((......((((.(((((((...........)))))))))))...........(((((((....(((((....))))).....)))))))...........))).....))))).............(((((.((..((((((.....)))))).)).))))).((((((..(.((((((....)))))))..)....))))).)))))))).)))..))))))))))))))).)))))))))).)).)))....))))))..
********************TGACAGAAGAGAGTGAGCAC****************************************************************************************************************************************************************************************************************************************************************************************************************************************** CK-m0007-5p 47290
*****************************************************************************************************************************************************************************************************************************************************************************************************************************************GCTCACTCTCTATCTGTCACC******************** CK-m0007-3p 35
--------------------TGACAGAAGAGAGTGAGC-------------------------------------------------------------------------------------------------------------------------------------------------------------------------------------------------------------------------
--------------------TGACAGAAGAGAGTGAGCA------------------------------------------------------------------------------------------------------------------------------------------------------------------------------------------------------------------------
--------------------TGACAGAAGAGAGTGAGCAC-----------------------------------------------------------------------------------------------------------------------------------------------------------------------------------------------------------------------
--------------------TGACAGAAGAGAGTGAGCACA----------------------------------------------------------------------------------------------------------------------------------------------------------------------------------------------------------------------
--------------------TGACAGAAGAGAGTGAGCACAC---------------------------------------------------------------------------------------------------------------------------------------------------------------------------------------------------------------------
---------------------GACAGAAGAGAGTGAGCAC-----------------------------------------------------------------------------------------------------------------------------------------------------------------------------------------------------------------------
---------------------GACAGAAGAGAGTGAGCACA----------------------------------------------------------------------------------------------------------------------------------------------------------------------------------------------------------------------
----------------------ACAGAAGAGAGTGAGCAC-----------------------------------------------------------------------------------------------------------------------------------------------------------------------------------------------------------------------
----------------------ACAGAAGAGAGTGAGCACA----------------------------------------------------------------------------------------------------------------------------------------------------------------------------------------------------------------------
----------------------ACAGAAGAGAGTGAGCACAC---------------------------------------------------------------------------------------------------------------------------------------------------------------------------------------------------------------------
---------------------------------------------------------------------------------------------------------------------------------------------------------------------------------------------------------------------------------------------------------------
---------------------------------------------------------------------------------------------------------------------------------------------------------------------------------------------------------------------------------------------------------------
//
mireap-plant
Reference miRNA:gma-miR5368 CL7441.Contig1_All:756:1052:- 297(nt) -114.00(kcal/mol)
ACCCGCACGAAAGGCGTAACGATCTGGGCACTGTCTCGGAGAGAGGCTCGGTGAAATAGACATGTCTGTGAAGATGCGGACTACCTGCACCTGGACAGAAAGACCCTATGAAGCTTCCACTGTTCCCTGGGATTGGCTTTGGGCCTTTCCTGCGCAGCTTAGGTGGAGGGCGAAGAAGGCCCCCTTCCGGGGGGGCCCGAGCCATCAGTGAGATACCACTCTGGAAGAGCTAGAATTCTAACCTTGTGTCAGGACCTACGGGCCAAGGGACAGTCTCAGGTAGACAGTTTCTATGGG CK-m0008 36
...(((.(....))))....(.((((..(((((((((.....)))))..))))...)))))...(((((..((.(((((.....))))).))..)))))....(((...(((......((((((.((((((((((.((((((.((..((((((((((.(((((.....(((......((((((((....))))))))....(((..((((......)))).)))....))).....))))).).)))).))))).....)).))))))..))))))))))..)))))))))...)))
*************************************************************************************************************************************************************************************************************************************************************************AGGGACAGTCTCAGGTAGACAG********** CK-m0008-3p 36
---------------------------------------------------------------------------------------------------------------------------------------------------------------------------------------------------------------------------------------------------------------
---------------------------------------------------------------------------------------------------------------------------------------------------------------------------------------------------------------------------------------------------------------
---------------------------------------------------------------------------------------------------------------------------------------------------------------------------------------------------------------------------------------------------------------
---------------------------------------------------------------------------------------------------------------------------------------------------------------------------------------------------------------------------------------------------------------
---------------------------------------------------------------------------------------------------------------------------------------------------------------------------------------------------------------------------------------------------------------
---------------------------------------------------------------------------------------------------------------------------------------------------------------------------------------------------------------------------------------------------------------
---------------------------------------------------------------------------------------------------------------------------------------------------------------------------------------------------------------------------------------------------------------
---------------------------------------------------------------------------------------------------------------------------------------------------------------------------------------------------------------------------------------------------------------
---------------------------------------------------------------------------------------------------------------------------------------------------------------------------------------------------------------------------------------------------------------
---------------------------------------------------------------------------------------------------------------------------------------------------------------------------------------------------------------------------------------------------------------
---------------------------------------------------------------------------------------------------------------------------------------------------------------------------------------------------------------------------------------------------------------
---------------------------------------------------------------------------------------------------------------------------------------------------------------------------------------------------------------------------------------------------------------
---------------------------------------------------------------------------------------------------------------------------------------------------------------------------------------------------------------------------------------------------------------
//
mireap-plant
Reference miRNA:osa-miR156k/gma-miR156f/vvi-miR156h/ahy-miR156c/ahy-miR156a CL8167.Contig1_All:480:576:- 97(nt) -55.60(kcal/mol)
CACCATTGCTTGACGGAGAGAGAGAGCACACTTGTTGGCATTCATGCAAAGGACAGGATTGTTTACAGGTGTGCTCTCCCTCTTCGTCAAGGTGGAT CK-m0009 685
..((((..((((((((((((.((((((((((((((..(((.((.(((....).)).)).)))..)))))))))))))).))))))))))))))))..
**********TGACGGAGAGAGAGAGCACAC****************************************************************** CK-m0009-5p 685
--------CTTGACGGAGAGAGAGAGCAC-------------------------------------------------------------------- t0166412 3
---------TTGACGGAGAGAGAGAGCAC-------------------------------------------------------------------- t0995408 1
---------TTGACGGAGAGAGAGAGCACA------------------------------------------------------------------- t0037881 14
----------TGACGGAGAGAGAGAGCA--------------------------------------------------------------------- t0159220 4
----------TGACGGAGAGAGAGAGCAC-------------------------------------------------------------------- t0243175 2
----------TGACGGAGAGAGAGAGCACA------------------------------------------------------------------- t0046045 12
----------TGACGGAGAGAGAGAGCACAC------------------------------------------------------------------ t0000606 643
----------TGACGGAGAGAGAGAGCACACT----------------------------------------------------------------- t0093625 6
//
mireap-plant
Reference miRNA:osa-miR156k/gma-miR156f/vvi-miR156h/ahy-miR156c/ahy-miR156a CL8167.Contig2_All:402:498:- 97(nt) -55.60(kcal/mol)
CACCATTGCTTGACGGAGAGAGAGAGCACACTTGTTGGCATTCATGCAAAGGACAGGATTGTTTACAGGTGTGCTCTCCCTCTTCGTCAAGGTGGAT CK-m0010 685
..((((..((((((((((((.((((((((((((((..(((.((.(((....).)).)).)))..)))))))))))))).))))))))))))))))..
**********TGACGGAGAGAGAGAGCACAC****************************************************************** CK-m0010-5p 685
--------CTTGACGGAGAGAGAGAGCAC-------------------------------------------------------------------- t0166412 3
---------TTGACGGAGAGAGAGAGCAC-------------------------------------------------------------------- t0995408 1
---------TTGACGGAGAGAGAGAGCACA------------------------------------------------------------------- t0037881 14
----------TGACGGAGAGAGAGAGCA--------------------------------------------------------------------- t0159220 4
----------TGACGGAGAGAGAGAGCAC-------------------------------------------------------------------- t0243175 2
----------TGACGGAGAGAGAGAGCACA------------------------------------------------------------------- t0046045 12
----------TGACGGAGAGAGAGAGCACAC------------------------------------------------------------------ t0000606 643
----------TGACGGAGAGAGAGAGCACACT----------------------------------------------------------------- t0093625 6
//
mireap-plant
Reference miRNA:osa-miR156k/gma-miR156f/vvi-miR156h/ahy-miR156c/ahy-miR156a CL8167.Contig3_All:229:325:- 97(nt) -55.60(kcal/mol)
CACCATTGCTTGACGGAGAGAGAGAGCACACTTGTTGGCATTCATGCAAAGGACAGGATTGTTTACAGGTGTGCTCTCCCTCTTCGTCAAGGTGGAT CK-m0011 685
..((((..((((((((((((.((((((((((((((..(((.((.(((....).)).)).)))..)))))))))))))).))))))))))))))))..
**********TGACGGAGAGAGAGAGCACAC****************************************************************** CK-m0011-5p 685
--------CTTGACGGAGAGAGAGAGCAC-------------------------------------------------------------------- t0166412 3
---------TTGACGGAGAGAGAGAGCAC-------------------------------------------------------------------- t0995408 1
---------TTGACGGAGAGAGAGAGCACA------------------------------------------------------------------- t0037881 14
----------TGACGGAGAGAGAGAGCA--------------------------------------------------------------------- t0159220 4
----------TGACGGAGAGAGAGAGCAC-------------------------------------------------------------------- t0243175 2
----------TGACGGAGAGAGAGAGCACA------------------------------------------------------------------- t0046045 12
----------TGACGGAGAGAGAGAGCACAC------------------------------------------------------------------ t0000606 643
----------TGACGGAGAGAGAGAGCACACT----------------------------------------------------------------- t0093625 6
//
mireap-plant
Reference miRNA:osa-miR156k/gma-miR156f/vvi-miR156h/ahy-miR156c/ahy-miR156a/ahy-miR156c CL8167.Contig4_All:565:661:- 97(nt) -55.60(kcal/mol)
CACCATTGCTTGACGGAGAGAGAGAGCACACTTGTTGGCATTCATGCAAAGGACAGGATTGTTTACAGGTGTGCTCTCCCTCTTCGTCAAGGTGGAT CK-m0012 685
..((((..((((((((((((.((((((((((((((..(((.((.(((....).)).)).)))..)))))))))))))).))))))))))))))))..
**********TGACGGAGAGAGAGAGCACAC****************************************************************** CK-m0012-5p 685
--------CTTGACGGAGAGAGAGAGCAC-------------------------------------------------------------------- t0166412 3
---------TTGACGGAGAGAGAGAGCAC-------------------------------------------------------------------- t0995408 1
---------TTGACGGAGAGAGAGAGCACA------------------------------------------------------------------- t0037881 14
----------TGACGGAGAGAGAGAGCA--------------------------------------------------------------------- t0159220 4
----------TGACGGAGAGAGAGAGCAC-------------------------------------------------------------------- t0243175 2
----------TGACGGAGAGAGAGAGCACA------------------------------------------------------------------- t0046045 12
----------TGACGGAGAGAGAGAGCACAC------------------------------------------------------------------ t0000606 643
----------TGACGGAGAGAGAGAGCACACT----------------------------------------------------------------- t0093625 6
//
mireap-plant
Reference miRNA:osa-miR156k/ gma-miR156f / vvi-miR156h / ahy-miR156c / ahy-miR156a / CL8167.Contig5_All:487:583:- 97(nt) -55.60(kcal/mol)
CACCATTGCTTGACGGAGAGAGAGAGCACACTTGTTGGCATTCATGCAAAGGACAGGATTGTTTACAGGTGTGCTCTCCCTCTTCGTCAAGGTGGAT CK-m0013 685
..((((..((((((((((((.((((((((((((((..(((.((.(((....).)).)).)))..)))))))))))))).))))))))))))))))..
**********TGACGGAGAGAGAGAGCACAC****************************************************************** CK-m0013-5p 685
--------CTTGACGGAGAGAGAGAGCAC-------------------------------------------------------------------- t0166412 3
---------TTGACGGAGAGAGAGAGCAC-------------------------------------------------------------------- t0995408 1
---------TTGACGGAGAGAGAGAGCACA------------------------------------------------------------------- t0037881 14
----------TGACGGAGAGAGAGAGCA--------------------------------------------------------------------- t0159220 4
----------TGACGGAGAGAGAGAGCAC-------------------------------------------------------------------- t0243175 2
----------TGACGGAGAGAGAGAGCACA------------------------------------------------------------------- t0046045 12
----------TGACGGAGAGAGAGAGCACAC------------------------------------------------------------------ t0000606 643
----------TGACGGAGAGAGAGAGCACACT----------------------------------------------------------------- t0093625 6
//
mireap-plant
Reference miRNA:mtr-miR2604 CL8657.Contig1_All:987:1144:+ 158(nt) -36.86(kcal/mol)
TATGGTTTTCTAATTTTTAATGCTCGGATGTTTTTCAATAATTTCCTAAGTTAACAACAGCCAACTGGAAGGGAGTTGGCTGAAGGGTGCGAAGGAATTCTTAGTAGGAGTCGATAATGGTAAGTTTATTGGAGTTGATAAGAATTTTGAAGTAGTTG CK-m0014 42
......((((.((((((((..((((.((((..((((......((((((.........(((((((((.......)))))))))((((((.(....).))))))..)))))).........).)))..)))).))))...))))))))..))))......
**********TAATTTTTAATGCTCGGATGTT****************************************************************************************************************************** CK-m0014-5p 42
----------TAATTTTTAATGCTCGGATGTT------------------------------------------------------------------------------------------------------------------------------ t0012751 42
//
mireap-plant
Reference miRNA:mtr-miR2604 CL8657.Contig2_All:509:666:- 158(nt) -36.86(kcal/mol)
TATGGTTTTCTAATTTTTAATGCTCGGATGTTTTTCAATAATTTCCTAAGTTAACAACAGCCAACTGGAAGGGAGTTGGCTGAAGGGTGCGAAGGAATTCTTAGTAGGAGTCGATAATGGTAAGTTTATTGGAGTTGATAAGAATTTTGAAGTAGTTG CK-m0015 42
......((((.((((((((..((((.((((..((((......((((((.........(((((((((.......)))))))))((((((.(....).))))))..)))))).........).)))..)))).))))...))))))))..))))......
**********TAATTTTTAATGCTCGGATGTT****************************************************************************************************************************** CK-m0015-5p 42
----------TAATTTTTAATGCTCGGATGTT------------------------------------------------------------------------------------------------------------------------------ t0012751 42
//
mireap-plant
Reference miRNA:ath-miR156a/ bna-miR156a / Unigene11764_All:77:178:+ 102(nt) -52.40(kcal/mol)
CGGAAGAGAGTGACAGAAGAGAGTGGGCACATTCGGGCAATTGTATAAGACGAGTATACCTTTGCAGGTGCGTGCCCACTTGTCTTTCTGTCACGCTTCCGG CK-m0016 2501
((((((...((((((((((.((((((((((..((..((((..(((((.......)))))..)))).))...))))))))))...)))))))))).)))))).
**********TGACAGAAGAGAGTGGGCAC************************************************************************ CK-m0016-5p 2501
----------TGACAGAAGAGAGTGGGCA------------------------------------------------------------------------- t1268209 1
----------TGACAGAAGAGAGTGGGCAC------------------------------------------------------------------------ t0000105 2489
----------TGACAGAAGAGAGTGGGCACA----------------------------------------------------------------------- t0059485 9
-----------GACAGAAGAGAGTGGGCAC------------------------------------------------------------------------ t0740489 1
-----------GACAGAAGAGAGTGGGCACA----------------------------------------------------------------------- t2655710 1
//
mireap-plant
Reference miRNA:gso-miR2109 Unigene19519_All:438:715:- 278(nt) -101.40(kcal/mol)
TGGACTTGAGTTTCAGAGGTCATGATACACGCAGGAATTCTGCTGTCAATTTCTATGCGACTTTGGTGCACGGAAGAGTTTACACTTTTTCAGATGATAAAAATATAGTATTGACAAACAAATCAAAATCTTGGTTATGTTTTGAATTCTATACATTCTTCCGTTCTAGGAAGTGCTAATTCTTTTAAACCCCAAGGTGGGAACTACTAAATCCCTTAAGGTGCGTGGAGGTGGTCAGTAAAGTTCTTGCGCGTATCTTCGCCTCTGAAACTAAGCGT CK-m0017 335
..(.(((.((((((((((((...(((((.((((((((((.(((((.(.((((((((((.(((((((.(...(((((((((..((((((((.(((.((..((..(((((.(((.(.(((((((((((....)))))).)))))).))).)))))..))..))...)))))))))))..)))))))))...).)))))))((((.........)))).......)))))))))).).))))).)))))))))).)))))...))))))))))))))))..
*******************************************************************************************************************************************************************************************************************************************************TGCGCGTATCTTCGCCTCTGA********** CK-m0017-3p 335
-------------------------------------------------------------------------------------------------------------------------------------------------------------------------------------------------------------------------------------------------------TGCGCGTA
-------------------------------------------------------------------------------------------------------------------------------------------------------------------------------------------------------------------------------------------------------TGCGCGTA
-------------------------------------------------------------------------------------------------------------------------------------------------------------------------------------------------------------------------------------------------------TGCGCGTA
//
mireap-plant
Reference miRNA:ptc-miR393a-3p/ ath-miR393a / osa-miR393a // Unigene25933_All:54:143:+ 90(nt) -49.40(kcal/mol)
GCCGGAGGAGGCATCCAAAGGGATCGCATTGATCCCAATTGTATACATATCAATTTTGGATCATGCTATCCCTTTGGATTTCTCCTTTGG CK-m0018 15
.((((((((((.((((((((((((.((((.(((((.(((((.........)))))..))))))))).)))))))))))).))))))))))
*************TCCAAAGGGATCGCATTGATCC******************************************************* CK-m0018-5p 4
***********************************************************ATCATGCTATCCCTTTGGATT********** CK-m0018-3p 10
-------------TCCAAAGGGATCGCATTG----------------------------------------------------------- t2827725 1
-------------TCCAAAGGGATCGCATTGATC-------------------------------------------------------- t0468131 1
-------------TCCAAAGGGATCGCATTGATCC------------------------------------------------------- t0396022 2
-----------------AAGGGATCGCATTGATCC------------------------------------------------------- t1768229 1
----------------------------------------------------------GATCATGCTATCCCTTTGGAT----------- t2210487 1
-----------------------------------------------------------ATCATGCTATCCCTTTGGATT---------- t0056666 9
//
mireap-plant
Reference miRNA:aly-miR396b-3p/ ath-miR396b / cca-miR396c / vvi-miR396b / ptc-miR396g-3p / ama-miR396-3p / Unigene27776_All:219:343:- 125(nt) -53.36(kcal/mol)
GTTCAAGTCCTGCCATGCTTTTCCACAGCTTTCTTGAACTTCTTCATTCGTTTAATCTCTCATGATTTAATTTTCACCGTAGAAGCTCAAGAAAGCTGTGGGAAAACATGGCGATTCAGGATTTT CK-m0019 158
....(((((((((((((.(((((((((((((((((((.(((((......(((.((((......)))).))).........))))).))))))))))))))))))).)))))).....))))))).
********************TTCCACAGCTTTCTTGAACTT************************************************************************************ CK-m0019-5p 71
************************************************************************************GCTCAAGAAAGCTGTGGGAAA******************** CK-m0019-3p 87
------------------TTTTCCACAGCTTTCTTGAAC-------------------------------------------------------------------------------------- t0092833 6
--------------------TTCCACAGCTTTCTTGAAC-------------------------------------------------------------------------------------- t0201939 3
--------------------TTCCACAGCTTTCTTGAACTT------------------------------------------------------------------------------------ t0008619 62
----------------------------------------------------------------------------------AAGCTCAAGAAAGCTGTGGGAAA-------------------- t1021942 1
------------------------------------------------------------------------------------GCTCAAGAAAGCTGTGGGAAA-------------------- t0008295 64
-------------------------------------------------------------------------------------CTCAAGAAAGCTGTGGGAAA-------------------- t0078239 7
-------------------------------------------------------------------------------------CTCAAGAAAGCTGTGGGAAAA------------------- t0267470 2
-------------------------------------------------------------------------------------CTCAAGAAAGCTGTGGGAAAAC------------------ t0184384 3
--------------------------------------------------------------------------------------TCAAGAAAGCTGTGGGAAAAC------------------ t0052339 10
//
mireap-plant
Reference miRNA:ath-miR169b/ gma-miR169l-3p / gma-miR169e / zma-miR169a-3p / ptc-miR169s / ath-miR169a/ Unigene32301_All:111:210:- 100(nt) -49.80(kcal/mol)
AAGAGGTAGAGAGTGTAGTGCAGCCAAGGATGACTTGCCGGCAGAATGCTCTTCCCGCCCGGCAAGTTGTTCCTGGCTACATTGTGTTTTCTTCTTCTCA CK-m0020 147
.(((((.((((((..(((((.(((((.(((..((((((((((.(((.....)))..).)))))))))..))).))))).)))))..)))))).)))))..
********************CAGCCAAGGATGACTTGCCGG*********************************************************** CK-m0020-5p 131
***********************************************************CGGCAAGTTGTTCCTGGCTAC******************** CK-m0020-3p 16
-------------------GCAGCCAAGGATGACTTGCCG------------------------------------------------------------ t0316384 2
--------------------CAGCCAAGGATGACTTGCCG------------------------------------------------------------ t1215352 1
--------------------CAGCCAAGGATGACTTGCCGG----------------------------------------------------------- t0004227 120
--------------------CAGCCAAGGATGACTTGCCGGC---------------------------------------------------------- t1345819 1
---------------------AGCCAAGGATGACTTGCCGG----------------------------------------------------------- t0119934 5
---------------------AGCCAAGGATGACTTGCCGGC---------------------------------------------------------- t0370892 2
-----------------------------------------------------------CGGCAAGTTGTTCCTGGCTAC-------------------- t0044752 12
------------------------------------------------------------GGCAAGTTGTTCCTGGCTACA------------------- t1988477 1
-------------------------------------------------------------GCAAGTTGTTCCTGGCTACA------------------- t2141028 1
-------------------------------------------------------------GCAAGTTGTTCCTGGCTACAT------------------ t0263457 2
//
mireap-plant
Reference miRNA:ath-miR157a/ gma-miR156g / aly-miR157c-3p / ath-miR157d / hbr-miR156/ pta-miR156a/ bgy-miR156/mtr-miR156g-3p Unigene3269_All:289:415:- 127(nt) -51.12(kcal/mol)
AAAGAGGAGGCAGTGCGTTGTTGACAGAAGATAGAGAGCACTGATGATGATATGCCCATGGAGTTTTTGCATCTCACTCCTTTGTGCTCTCTATACTTCTGTCATCCACTTCAGTCCCTCACTCCCT CK-m0021 285784
...((((.(((((((.(....((((((((((((((((((((.((.(((((.((((.............)))).))).)).)).))))))))))).))))))))).)))))...))))))).......
********************TTGACAGAAGATAGAGAGCAC************************************************************************************** CK-m0021-5p 285739
*************************************************************************************GCTCTCTATACTTCTGTCATCC******************** CK-m0021-3p 31
-----------------TTGTTGACAGAAGATAGAGAG----------------------------------------------------------------------------------------- t0922346 1
-----------------TTGTTGACAGAAGATAGAGAGC---------------------------------------------------------------------------------------- t0345367 2
------------------TGTTGACAGAAGATAGAGAGC---------------------------------------------------------------------------------------- t0760688 1
--------------------TTGACAGAAGATAGAGAG----------------------------------------------------------------------------------------- t0443413 2
--------------------TTGACAGAAGATAGAGAGC---------------------------------------------------------------------------------------- t0024426 22
--------------------TTGACAGAAGATAGAGAGCA--------------------------------------------------------------------------------------- t0002255 213
--------------------TTGACAGAAGATAGAGAGCAC-------------------------------------------------------------------------------------- t0000001 280043
--------------------TTGACAGAAGATAGAGAGCACT------------------------------------------------------------------------------------- t0000648 604
---------------------TGACAGAAGATAGAGAGCA--------------------------------------------------------------------------------------- t0148335 4
---------------------TGACAGAAGATAGAGAGCAC-------------------------------------------------------------------------------------- t0000056 4763
---------------------TGACAGAAGATAGAGAGCACT------------------------------------------------------------------------------------- t0021565 25
----------------------GACAGAAGATAGAGAGCA--------------------------------------------------------------------------------------- t0156768 4
----------------------GACAGAAGATAGAGAGCAC-------------------------------------------------------------------------------------- t0034635 15
-----------------------ACAGAAGATAGAGAGCAC-------------------------------------------------------------------------------------- t2095309 1
-----------------------ACAGAAGATAGAGAGCACTGA----------------------------------------------------------------------------------- t0014488 37
-----------------------ACAGAAGATAGAGAGCACTGAT---------------------------------------------------------------------------------- t0527105 1
-----------------------ACAGAAGATAGAGAGCACTGATG--------------------------------------------------------------------------------- t2827233 1
------------------------CAGAAGATAGAGAGCACTGA----------------------------------------------------------------------------------- t2323519 1
------------------------CAGAAGATAGAGAGCACTGAT---------------------------------------------------------------------------------- t0046891 11
-------------------------AGAAGATAGAGAGCACTGAT---------------------------------------------------------------------------------- t0241046 2
-------------------------------------------------------------------------------------GCTCTCTATACTTCTGTCA----------------------- t2283022 1
-------------------------------------------------------------------------------------GCTCTCTATACTTCTGTCATC--------------------- t2437489 1
-------------------------------------------------------------------------------------GCTCTCTATACTTCTGTCATCC-------------------- t0018239 29
//
mireap-plant
Reference miRNA:mtr-miR5205a/ mtr-miR5205b Unigene41692_All:42:127:- 86(nt) -23.72(kcal/mol)
AAGGCTAGAGCTTAGAATTTGGACGAGGGAGTGAGCCACCCGAGTCATCACCAGCATTGCCCGATTCATCTTCTGGCTCCACCTTA CK-m0022 7
((((...(((((.((((..((((((.((.((((........((....)).....)))).)))).))))..)))))))))..)))).
**********CTTAGAATTTGGACGAGGGAG******************************************************* CK-m0022-5p 7
---------GCTTAGAATTTGGACGAGGGAGT------------------------------------------------------ t0284010 2
----------CTTAGAATTTGGACGAGGGAG------------------------------------------------------- t0111743 5
//

## Sheet: TR
mireap-plant
Reference miRNA:mtr-miR5241a/nta-miR6162 CL10759.Contig2_All:3717:3977:+ 261(nt) -74.00(kcal/mol)
GGTTTGATTCAAGAGAGCAGGAGTCCATGTGCGGTACCTTCTTTGTTAGTGCCAAAGAAAGATGGTAGTTGGAGGATGTGTATTGATAGCCGAGCCATCAACAACATCACTGTGAAGTACAGTTTTCCTATGCCCAGGTTAGAAGATATGTTGGATTATTTGAGTGGTGCGTGTATATTTTCAAAGATAGATCTTCGCAGTGGTTATCATCAAATTCGAATTCGTCTTGGTGATGAATGGAAGACTGCTTTCAAGACGAAT Copper-m0001 10
.(((((..((..((((((((...(((((...((.((((.((((((.......))))))(((((((...(((((.((((....(((((.((...)).)))))....((((((((((((....((((((((......)))...((((((((..((.(((((....))))).))...)))))))).)))))....))))))))))))...))))...)))))..))))))))))).)).)))))...))))))))..)))))))
**************************************************************************************************************************************************************************************************************************************TGATGAATGGAAGACTGCTTT********** Copper-m0001-3p 9
-------------------------------------------------------AGAAAGATGGTAGTTGGA--------------------------------------------------------------------------------------------------------------------------------------------------------------------------------------
--------------------------------------------------------------------------------------------------------------------------------------------------------------------------------------------------------------------------------------TGATGAATGGAAGACTGCTTT----
---------------------------------------------------------------------------------------------------------------------------------------------------------------------------------------------------------------------------------------GATGAATGGAAGACTGCTT-----
//
mireap-plant
Reference miRNA:mtr-miR5205a/mtr-miR5205b CL1747.Contig2_All:125:210:- 86(nt) -23.72(kcal/mol)
AAGGCTAGAGCTTAGAATTTGGACGAGGGAGTGAGCCACCCGAGTCATCACCAGCATTGCCCGATTCATCTTCTGGCTCCACCTTA Copper-m0002 6
((((...(((((.((((..((((((.((.((((........((....)).....)))).)))).))))..)))))))))..)))).
**********CTTAGAATTTGGACGAGGGAG******************************************************* Copper-m0002-5p 6
---------GCTTAGAATTTGGACGAGGGAGT------------------------------------------------------ t0875448 1
----------CTTAGAATTTGGACGAGGGAG------------------------------------------------------- t0084877 5
//
mireap-plant
Reference miRNA:mtr-miR5205a/mtr-miR5205b CL1747.Contig4_All:125:210:- 86(nt) -23.72(kcal/mol)
AAGGCTAGAGCTTAGAATTTGGACGAGGGAGTGAGCCACCCGAGTCATCACCAGCATTGCCCGATTCATCTTCTGGCTCCACCTTA Copper-m0003 6
((((...(((((.((((..((((((.((.((((........((....)).....)))).)))).))))..)))))))))..)))).
**********CTTAGAATTTGGACGAGGGAG******************************************************* Copper-m0003-5p 6
---------GCTTAGAATTTGGACGAGGGAGT------------------------------------------------------ t0875448 1
----------CTTAGAATTTGGACGAGGGAG------------------------------------------------------- t0084877 5
//
mireap-plant
Reference miRNA:aly-miR156f-3p CL3083.Contig2_All:33:207:- 175(nt) -52.10(kcal/mol)
ATCTATGCGTGCTCACTCTCTATCTGTCACCCACCATTTTTTTTCCTTCTCTTGCATGTATGCTTATTTATGTGTGAGTTTGAATTTACTTTGTCATTGCACCACCATAGCCAATACTATGTATTAGGGTTTGAAAGGTAAGGGATGTGACACAAGAGAGTAAGCACGGTCTTTT Copper-m0004 20
.......((((((.(((((((...((((((...((...........(((.((..((((((........))))))..))...)))..((((((.(((..((.((..(((((......))))).....)))).))))))))).))...))))))..))))))).)))))).......
**********GCTCACTCTCTATCTGTCACC************************************************************************************************************************************************ Copper-m0004-5p 20
----------GCTCACTCTCTATCTGTCACC------------------------------------------------------------------------------------------------------------------------------------------------ t0019106 20
//
mireap-plant
Reference miRNA:ath-miR156a/bna-miR156a/aly-miR156f-3p/cme-miR156j/mtr-miR156b-3p CL3083.Contig3_All:51:420:+ 370(nt) -127.60(kcal/mol)
GAAAGTAAAGGTAAGGGAGGTGACAGAAGAGAGTGAGCACACATGGTCTTCTTGCATGATCCATTCACACTCGGAGCTATGCGTGCCAGGGCCGGCCCTGGTGTTTGGAATGCTCGAGGTCAAATTTGTGTATTTTTAAAATTTGCCTTCCTTTATACTAAATCTTCTATAATATTTTCAGATATGCCTTGAAGATTACTTAAAAATATCCTAAATATGCCCTAAAGATTGATCAAAAATGCCCTAAAAAACTTGTTTTTATGCCTTTTTCCAAGGCTGCTCAAGGCCCCCGCCTTGGTGGACTCCCTTGAGGGCCGGCACTGATGCGTGCTCACTCTCTATCTGTCACCCACTCACCCACCACTTTCTT Copper-m0005 43574
((((((...(((.((.(.((((((((((((((((((((((.(((((.((((..(..(((.....)))..)..))))))))).((..(((.((((((((.(((((..(((......((((.(((((((...........)))))))))))...........(((((((....(((((....))))).....)))))))...........))).....))))).............(((((.((..((((((.....)))))).)).))))).((((((..(.((((((....)))))))..)....))))).)))))))).)))..))))))))))))))).)))))))))).)).)))....))))))..
********************TGACAGAAGAGAGTGAGCAC****************************************************************************************************************************************************************************************************************************************************************************************************************************************** Copper-m0005-5p 43554
*****************************************************************************************************************************************************************************************************************************************************************************************************************************************GCTCACTCTCTATCTGTCACC******************** Copper-m0005-3p 20
-----------------AGGTGACAGAAGAGAGTGAGCAC-----------------------------------------------------------------------------------------------------------------------------------------------------------------------------------------------------------------------
-------------------GTGACAGAAGAGAGTGAGCAC-----------------------------------------------------------------------------------------------------------------------------------------------------------------------------------------------------------------------
--------------------TGACAGAAGAGAGTGAGC-------------------------------------------------------------------------------------------------------------------------------------------------------------------------------------------------------------------------
--------------------TGACAGAAGAGAGTGAGCA------------------------------------------------------------------------------------------------------------------------------------------------------------------------------------------------------------------------
--------------------TGACAGAAGAGAGTGAGCAC-----------------------------------------------------------------------------------------------------------------------------------------------------------------------------------------------------------------------
--------------------TGACAGAAGAGAGTGAGCACA----------------------------------------------------------------------------------------------------------------------------------------------------------------------------------------------------------------------
--------------------TGACAGAAGAGAGTGAGCACAC---------------------------------------------------------------------------------------------------------------------------------------------------------------------------------------------------------------------
---------------------GACAGAAGAGAGTGAGCAC-----------------------------------------------------------------------------------------------------------------------------------------------------------------------------------------------------------------------
---------------------GACAGAAGAGAGTGAGCACA----------------------------------------------------------------------------------------------------------------------------------------------------------------------------------------------------------------------
----------------------ACAGAAGAGAGTGAGCAC-----------------------------------------------------------------------------------------------------------------------------------------------------------------------------------------------------------------------
----------------------ACAGAAGAGAGTGAGCACA----------------------------------------------------------------------------------------------------------------------------------------------------------------------------------------------------------------------
----------------------ACAGAAGAGAGTGAGCACAC---------------------------------------------------------------------------------------------------------------------------------------------------------------------------------------------------------------------
---------------------------------------------------------------------------------------------------------------------------------------------------------------------------------------------------------------------------------------------------------------
//
mireap-plant
Reference miRNA:osa-miR5485/aly-miR845b-5p CL4551.Contig1_All:246:374:- 129(nt) -44.50(kcal/mol)
TTTGGGGGCGTGACAGATTGGTATCAGAGCATGGTTAACACTGAGATGAAGGCTCAGTGGAACCTCGGATGTGGGATACACCTGTTTTCGTTGTGTCATACTCTGATGAGATTTAGTTTCATCCCAGAT Copper-m0006 7
(((((((....((((((((..((((((((.((((....(((((((.......)))))))..((..((((.(..((.....))..).))))..)).)))).)))))))).))))).)))...))))))).
**********TGACAGATTGGTATCAGAGCA************************************************************************************************** Copper-m0006-5p 7
----------TGACAGATTGGTATCAGAGCA-------------------------------------------------------------------------------------------------- t0062501 6
-------------CAGATTGGTATCAGAGCATGG----------------------------------------------------------------------------------------------- t0433336 1
//
mireap-plant
Reference miRNA:gma-miR5368/mtr-miR4414b/gma-miR5368 CL7441.Contig1_All:756:1052:- 297(nt) -114.00(kcal/mol)
ACCCGCACGAAAGGCGTAACGATCTGGGCACTGTCTCGGAGAGAGGCTCGGTGAAATAGACATGTCTGTGAAGATGCGGACTACCTGCACCTGGACAGAAAGACCCTATGAAGCTTCCACTGTTCCCTGGGATTGGCTTTGGGCCTTTCCTGCGCAGCTTAGGTGGAGGGCGAAGAAGGCCCCCTTCCGGGGGGGCCCGAGCCATCAGTGAGATACCACTCTGGAAGAGCTAGAATTCTAACCTTGTGTCAGGACCTACGGGCCAAGGGACAGTCTCAGGTAGACAGTTTCTATGGG Copper-m0007 46
...(((.(....))))....(.((((..(((((((((.....)))))..))))...)))))...(((((..((.(((((.....))))).))..)))))....(((...(((......((((((.((((((((((.((((((.((..((((((((((.(((((.....(((......((((((((....))))))))....(((..((((......)))).)))....))).....))))).).)))).))))).....)).))))))..))))))))))..)))))))))...)))
*************************************************************************************************************************************************************************************************************************************************************************AGGGACAGTCTCAGGTAGACAG********** Copper-m0007-3p 45
------------------------------------------------------------------TGTGAAGATGCGGACTAC---------------------------------------------------------------------------------------------------------------------------------------------------------------------------
---------------------------------------------------------------------------------------------------------------------------------------------------------------------------------------------------------------------------------------------------------------
---------------------------------------------------------------------------------------------------------------------------------------------------------------------------------------------------------------------------------------------------------------
---------------------------------------------------------------------------------------------------------------------------------------------------------------------------------------------------------------------------------------------------------------
---------------------------------------------------------------------------------------------------------------------------------------------------------------------------------------------------------------------------------------------------------------
---------------------------------------------------------------------------------------------------------------------------------------------------------------------------------------------------------------------------------------------------------------
---------------------------------------------------------------------------------------------------------------------------------------------------------------------------------------------------------------------------------------------------------------
---------------------------------------------------------------------------------------------------------------------------------------------------------------------------------------------------------------------------------------------------------------
---------------------------------------------------------------------------------------------------------------------------------------------------------------------------------------------------------------------------------------------------------------
---------------------------------------------------------------------------------------------------------------------------------------------------------------------------------------------------------------------------------------------------------------
---------------------------------------------------------------------------------------------------------------------------------------------------------------------------------------------------------------------------------------------------------------
---------------------------------------------------------------------------------------------------------------------------------------------------------------------------------------------------------------------------------------------------------------
//
mireap-plant
Reference miRNA:osa-miR156k/gma-miR156f/vvi-miR156h/ahy-miR156a CL8167.Contig1_All:480:576:- 97(nt) -55.60(kcal/mol)
CACCATTGCTTGACGGAGAGAGAGAGCACACTTGTTGGCATTCATGCAAAGGACAGGATTGTTTACAGGTGTGCTCTCCCTCTTCGTCAAGGTGGAT Copper-m0008 1032
..((((..((((((((((((.((((((((((((((..(((.((.(((....).)).)).)))..)))))))))))))).))))))))))))))))..
**********TGACGGAGAGAGAGAGCACAC****************************************************************** Copper-m0008-5p 1032
---------TTGACGGAGAGAGAGAGCACA------------------------------------------------------------------- t0016697 23
----------TGACGGAGAGAGAGAGCA--------------------------------------------------------------------- t0092443 5
----------TGACGGAGAGAGAGAGCAC-------------------------------------------------------------------- t0456440 1
----------TGACGGAGAGAGAGAGCACA------------------------------------------------------------------- t0033921 12
----------TGACGGAGAGAGAGAGCACAC------------------------------------------------------------------ t0000236 982
----------TGACGGAGAGAGAGAGCACACT----------------------------------------------------------------- t0045369 9
//
mireap-plant
Reference miRNA:osa-miR156k/gma-miR156f/vvi-miR156h/ahy-miR156a CL8167.Contig2_All:402:498:- 97(nt) -55.60(kcal/mol)
CACCATTGCTTGACGGAGAGAGAGAGCACACTTGTTGGCATTCATGCAAAGGACAGGATTGTTTACAGGTGTGCTCTCCCTCTTCGTCAAGGTGGAT Copper-m0009 1032
..((((..((((((((((((.((((((((((((((..(((.((.(((....).)).)).)))..)))))))))))))).))))))))))))))))..
**********TGACGGAGAGAGAGAGCACAC****************************************************************** Copper-m0009-5p 1032
---------TTGACGGAGAGAGAGAGCACA------------------------------------------------------------------- t0016697 23
----------TGACGGAGAGAGAGAGCA--------------------------------------------------------------------- t0092443 5
----------TGACGGAGAGAGAGAGCAC-------------------------------------------------------------------- t0456440 1
----------TGACGGAGAGAGAGAGCACA------------------------------------------------------------------- t0033921 12
----------TGACGGAGAGAGAGAGCACAC------------------------------------------------------------------ t0000236 982
----------TGACGGAGAGAGAGAGCACACT----------------------------------------------------------------- t0045369 9
//
mireap-plant
Reference miRNA:osa-miR156k/gma-miR156f/vvi-miR156h/ahy-miR156a CL8167.Contig3_All:229:325:- 97(nt) -55.60(kcal/mol)
CACCATTGCTTGACGGAGAGAGAGAGCACACTTGTTGGCATTCATGCAAAGGACAGGATTGTTTACAGGTGTGCTCTCCCTCTTCGTCAAGGTGGAT Copper-m0010 1032
..((((..((((((((((((.((((((((((((((..(((.((.(((....).)).)).)))..)))))))))))))).))))))))))))))))..
**********TGACGGAGAGAGAGAGCACAC****************************************************************** Copper-m0010-5p 1032
---------TTGACGGAGAGAGAGAGCACA------------------------------------------------------------------- t0016697 23
----------TGACGGAGAGAGAGAGCA--------------------------------------------------------------------- t0092443 5
----------TGACGGAGAGAGAGAGCAC-------------------------------------------------------------------- t0456440 1
----------TGACGGAGAGAGAGAGCACA------------------------------------------------------------------- t0033921 12
----------TGACGGAGAGAGAGAGCACAC------------------------------------------------------------------ t0000236 982
----------TGACGGAGAGAGAGAGCACACT----------------------------------------------------------------- t0045369 9
//
mireap-plant
Reference miRNA:osa-miR156k/gma-miR156f/vvi-miR156h CL8167.Contig4_All:565:661:- 97(nt) -55.60(kcal/mol)
CACCATTGCTTGACGGAGAGAGAGAGCACACTTGTTGGCATTCATGCAAAGGACAGGATTGTTTACAGGTGTGCTCTCCCTCTTCGTCAAGGTGGAT Copper-m0011 1032
..((((..((((((((((((.((((((((((((((..(((.((.(((....).)).)).)))..)))))))))))))).))))))))))))))))..
**********TGACGGAGAGAGAGAGCACAC****************************************************************** Copper-m0011-5p 1032
---------TTGACGGAGAGAGAGAGCACA------------------------------------------------------------------- t0016697 23
----------TGACGGAGAGAGAGAGCA--------------------------------------------------------------------- t0092443 5
----------TGACGGAGAGAGAGAGCAC-------------------------------------------------------------------- t0456440 1
----------TGACGGAGAGAGAGAGCACA------------------------------------------------------------------- t0033921 12
----------TGACGGAGAGAGAGAGCACAC------------------------------------------------------------------ t0000236 982
----------TGACGGAGAGAGAGAGCACACT----------------------------------------------------------------- t0045369 9
//
mireap-plant
Reference miRNA:osa-miR156k/gma-miR156f/ahy-miR156a CL8167.Contig5_All:487:583:- 97(nt) -55.60(kcal/mol)
CACCATTGCTTGACGGAGAGAGAGAGCACACTTGTTGGCATTCATGCAAAGGACAGGATTGTTTACAGGTGTGCTCTCCCTCTTCGTCAAGGTGGAT Copper-m0012 1032
..((((..((((((((((((.((((((((((((((..(((.((.(((....).)).)).)))..)))))))))))))).))))))))))))))))..
**********TGACGGAGAGAGAGAGCACAC****************************************************************** Copper-m0012-5p 1032
---------TTGACGGAGAGAGAGAGCACA------------------------------------------------------------------- t0016697 23
----------TGACGGAGAGAGAGAGCA--------------------------------------------------------------------- t0092443 5
----------TGACGGAGAGAGAGAGCAC-------------------------------------------------------------------- t0456440 1
----------TGACGGAGAGAGAGAGCACA------------------------------------------------------------------- t0033921 12
----------TGACGGAGAGAGAGAGCACAC------------------------------------------------------------------ t0000236 982
----------TGACGGAGAGAGAGAGCACACT----------------------------------------------------------------- t0045369 9
//
mireap-plant
Reference miRNA:mtr-miR2604 CL8657.Contig1_All:987:1144:+ 158(nt) -36.86(kcal/mol)
TATGGTTTTCTAATTTTTAATGCTCGGATGTTTTTCAATAATTTCCTAAGTTAACAACAGCCAACTGGAAGGGAGTTGGCTGAAGGGTGCGAAGGAATTCTTAGTAGGAGTCGATAATGGTAAGTTTATTGGAGTTGATAAGAATTTTGAAGTAGTTG Copper-m0013 27
......((((.((((((((..((((.((((..((((......((((((.........(((((((((.......)))))))))((((((.(....).))))))..)))))).........).)))..)))).))))...))))))))..))))......
**********TAATTTTTAATGCTCGGATGTT****************************************************************************************************************************** Copper-m0013-5p 27
----------TAATTTTTAATGCTCGGATGTT------------------------------------------------------------------------------------------------------------------------------ t0014273 27
//
mireap-plant
Reference miRNA:mtr-miR2604 CL8657.Contig2_All:509:666:- 158(nt) -36.86(kcal/mol)
TATGGTTTTCTAATTTTTAATGCTCGGATGTTTTTCAATAATTTCCTAAGTTAACAACAGCCAACTGGAAGGGAGTTGGCTGAAGGGTGCGAAGGAATTCTTAGTAGGAGTCGATAATGGTAAGTTTATTGGAGTTGATAAGAATTTTGAAGTAGTTG Copper-m0014 27
......((((.((((((((..((((.((((..((((......((((((.........(((((((((.......)))))))))((((((.(....).))))))..)))))).........).)))..)))).))))...))))))))..))))......
**********TAATTTTTAATGCTCGGATGTT****************************************************************************************************************************** Copper-m0014-5p 27
----------TAATTTTTAATGCTCGGATGTT------------------------------------------------------------------------------------------------------------------------------ t0014273 27
//
mireap-plant
Reference miRNA:ath-miR156a/bna-miR156a Unigene11764_All:77:178:+ 102(nt) -52.40(kcal/mol)
CGGAAGAGAGTGACAGAAGAGAGTGGGCACATTCGGGCAATTGTATAAGACGAGTATACCTTTGCAGGTGCGTGCCCACTTGTCTTTCTGTCACGCTTCCGG Copper-m0015 3278
((((((...((((((((((.((((((((((..((..((((..(((((.......)))))..)))).))...))))))))))...)))))))))).)))))).
**********TGACAGAAGAGAGTGGGCAC************************************************************************ Copper-m0015-5p 3278
----------TGACAGAAGAGAGTGGGCA------------------------------------------------------------------------- t1088676 1
----------TGACAGAAGAGAGTGGGCAC------------------------------------------------------------------------ t0000063 3267
----------TGACAGAAGAGAGTGGGCACA----------------------------------------------------------------------- t0050197 8
-----------GACAGAAGAGAGTGGGCAC------------------------------------------------------------------------ t0622377 1
------------ACAGAAGAGAGTGGGCAC------------------------------------------------------------------------ t2054757 1
//
mireap-plant
Reference miRNA:gso-miR2109 Unigene19519_All:438:715:- 278(nt) -101.40(kcal/mol)
TGGACTTGAGTTTCAGAGGTCATGATACACGCAGGAATTCTGCTGTCAATTTCTATGCGACTTTGGTGCACGGAAGAGTTTACACTTTTTCAGATGATAAAAATATAGTATTGACAAACAAATCAAAATCTTGGTTATGTTTTGAATTCTATACATTCTTCCGTTCTAGGAAGTGCTAATTCTTTTAAACCCCAAGGTGGGAACTACTAAATCCCTTAAGGTGCGTGGAGGTGGTCAGTAAAGTTCTTGCGCGTATCTTCGCCTCTGAAACTAAGCGT Copper-m0016 292
..(.(((.((((((((((((...(((((.((((((((((.(((((.(.((((((((((.(((((((.(...(((((((((..((((((((.(((.((..((..(((((.(((.(.(((((((((((....)))))).)))))).))).)))))..))..))...)))))))))))..)))))))))...).)))))))((((.........)))).......)))))))))).).))))).)))))))))).)))))...))))))))))))))))..
*******************************************************************************************************************************************************************************************************************************************************TGCGCGTATCTTCGCCTCTGA********** Copper-m0016-3p 292
-------------------------------------------------------------------------------------------------------------------------------------------------------------------------------------------------------------------------------------------------------TGCGCGTA
-------------------------------------------------------------------------------------------------------------------------------------------------------------------------------------------------------------------------------------------------------TGCGCGTA
----------------------------------------------------------------------------------------------------------------------------------------------------------------------------------------------------------------------------------------------------------GCGTA
//
mireap-plant
Reference miRNA:ptc-miR393a-3p/osa-miR393a/ath-miR393a Unigene25933_All:54:143:+ 90(nt) -49.40(kcal/mol)
GCCGGAGGAGGCATCCAAAGGGATCGCATTGATCCCAATTGTATACATATCAATTTTGGATCATGCTATCCCTTTGGATTTCTCCTTTGG Copper-m0017 13
.((((((((((.((((((((((((.((((.(((((.(((((.........)))))..))))))))).)))))))))))).))))))))))
*************TCCAAAGGGATCGCATTGATCC******************************************************* Copper-m0017-5p 3
***********************************************************ATCATGCTATCCCTTTGGATT********** Copper-m0017-3p 10
-------------TCCAAAGGGATCGCATTG----------------------------------------------------------- t0355542 2
-------------TCCAAAGGGATCGCATTGATCC------------------------------------------------------- t2020384 1
----------------------------------------------------------GATCATGCTATCCCTTTGGAT----------- t0310701 2
-----------------------------------------------------------ATCATGCTATCCCTTTGGATT---------- t0047434 8
//
mireap-plant
Reference miRNA:aly-miR396b-3p/ath-miR396b/cca-miR396c/ptc-miR396g-3p/vvi-miR396b/ama-miR396-3p/gma-miR396b-3p Unigene27776_All:219:343:- 125(nt) -53.36(kcal/mol)
GTTCAAGTCCTGCCATGCTTTTCCACAGCTTTCTTGAACTTCTTCATTCGTTTAATCTCTCATGATTTAATTTTCACCGTAGAAGCTCAAGAAAGCTGTGGGAAAACATGGCGATTCAGGATTTT Copper-m0018 174
....(((((((((((((.(((((((((((((((((((.(((((......(((.((((......)))).))).........))))).))))))))))))))))))).)))))).....))))))).
********************TTCCACAGCTTTCTTGAACTT************************************************************************************ Copper-m0018-5p 57
************************************************************************************GCTCAAGAAAGCTGTGGGAAA******************** Copper-m0018-3p 117
------------------TTTTCCACAGCTTTCTTGAAC-------------------------------------------------------------------------------------- t1755087 1
--------------------TTCCACAGCTTTCTTGAACT------------------------------------------------------------------------------------- t0282044 2
--------------------TTCCACAGCTTTCTTGAACTT------------------------------------------------------------------------------------ t0006938 54
----------------------------------------------------------------------------------AAGCTCAAGAAAGCTGTGGGAA--------------------- t0521714 1
------------------------------------------------------------------------------------GCTCAAGAAAGCTGTGGGAA--------------------- t1565815 1
------------------------------------------------------------------------------------GCTCAAGAAAGCTGTGGGAAA-------------------- t0004158 87
-------------------------------------------------------------------------------------CTCAAGAAAGCTGTGGGAAA-------------------- t0044982 9
-------------------------------------------------------------------------------------CTCAAGAAAGCTGTGGGAAAA------------------- t0706825 1
-------------------------------------------------------------------------------------CTCAAGAAAGCTGTGGGAAAAC------------------ t0102888 4
-------------------------------------------------------------------------------------CTCAAGAAAGCTGTGGGAAAACA----------------- t2354303 1
--------------------------------------------------------------------------------------TCAAGAAAGCTGTGGGAAAAC------------------ t0029692 13
//
mireap-plant
Reference miRNA:ath-miR169b/gma-miR169l-3p/gma-miR169e/ath-miR169a/zma-miR169a-3p/ptc-miR169s Unigene32301_All:111:210:- 100(nt) -49.80(kcal/mol)
AAGAGGTAGAGAGTGTAGTGCAGCCAAGGATGACTTGCCGGCAGAATGCTCTTCCCGCCCGGCAAGTTGTTCCTGGCTACATTGTGTTTTCTTCTTCTCA Copper-m0019 122
.(((((.((((((..(((((.(((((.(((..((((((((((.(((.....)))..).)))))))))..))).))))).)))))..)))))).)))))..
********************CAGCCAAGGATGACTTGCCGG*********************************************************** Copper-m0019-5p 111
***********************************************************CGGCAAGTTGTTCCTGGCTAC******************** Copper-m0019-3p 11
-------------------GCAGCCAAGGATGACTTGCCG------------------------------------------------------------ t1204101 1
--------------------CAGCCAAGGATGACTTGCCG------------------------------------------------------------ t0238722 2
--------------------CAGCCAAGGATGACTTGCCGG----------------------------------------------------------- t0003668 97
--------------------CAGCCAAGGATGACTTGCCGGC---------------------------------------------------------- t1156862 1
---------------------AGCCAAGGATGACTTGCCGG----------------------------------------------------------- t0073606 6
---------------------AGCCAAGGATGACTTGCCGGC---------------------------------------------------------- t0112228 4
-----------------------------------------------------------CGGCAAGTTGTTCCTGGCTAC-------------------- t0044787 9
------------------------------------------------------------GGCAAGTTGTTCCTGGCTACA------------------- t1725789 1
-------------------------------------------------------------GCAAGTTGTTCCTGGCTAC-------------------- t0811791 1
//
mireap-plant
Reference miRNA:ath-miR157a/ath-miR157d/aly-miR157c-3p/gma-miR156g/hbr-miR156/pta-miR156a/bgy-miR156/mtr-miR156g-3p Unigene3269_All:289:415:- 127(nt) -51.12(kcal/mol)
AAAGAGGAGGCAGTGCGTTGTTGACAGAAGATAGAGAGCACTGATGATGATATGCCCATGGAGTTTTTGCATCTCACTCCTTTGTGCTCTCTATACTTCTGTCATCCACTTCAGTCCCTCACTCCCT Copper-m0020 179236
...((((.(((((((.(....((((((((((((((((((((.((.(((((.((((.............)))).))).)).)).))))))))))).))))))))).)))))...))))))).......
********************TTGACAGAAGATAGAGAGCAC************************************************************************************** Copper-m0020-5p 179197
*************************************************************************************GCTCTCTATACTTCTGTCATCC******************** Copper-m0020-3p 30
-----------------TTGTTGACAGAAGATAGAGAG----------------------------------------------------------------------------------------- t0782866 1
-----------------TTGTTGACAGAAGATAGAGAGC---------------------------------------------------------------------------------------- t0108552 4
-------------------GTTGACAGAAGATAGAGAGCAC-------------------------------------------------------------------------------------- t2182962 1
--------------------TTGACAGAAGATAGAGAG----------------------------------------------------------------------------------------- t2507777 1
--------------------TTGACAGAAGATAGAGAGC---------------------------------------------------------------------------------------- t0036199 11
--------------------TTGACAGAAGATAGAGAGCA--------------------------------------------------------------------------------------- t0002338 147
--------------------TTGACAGAAGATAGAGAGCAC-------------------------------------------------------------------------------------- t0000001 174478
--------------------TTGACAGAAGATAGAGAGCACT------------------------------------------------------------------------------------- t0000665 427
---------------------TGACAGAAGATAGAGAGCA--------------------------------------------------------------------------------------- t1896728 1
---------------------TGACAGAAGATAGAGAGCAC-------------------------------------------------------------------------------------- t0000051 4068
---------------------TGACAGAAGATAGAGAGCACT------------------------------------------------------------------------------------- t0021833 18
----------------------GACAGAAGATAGAGAGCA--------------------------------------------------------------------------------------- t0348186 2
----------------------GACAGAAGATAGAGAGCAC-------------------------------------------------------------------------------------- t0025263 15
-----------------------ACAGAAGATAGAGAGCACTGA----------------------------------------------------------------------------------- t0017029 23
------------------------CAGAAGATAGAGAGCACTGAT---------------------------------------------------------------------------------- t0063704 6
-------------------------AGAAGATAGAGAGCACTGAT---------------------------------------------------------------------------------- t0125053 3
-------------------------------------------------------------------------------------GCTCTCTATACTTCTGTCATC--------------------- t0327094 2
-------------------------------------------------------------------------------------GCTCTCTATACTTCTGTCATCC-------------------- t0014003 27
--------------------------------------------------------------------------------------CTCTCTATACTTCTGTCATCC-------------------- t0547715 1
//
mireap-plant
Reference miRNA:mtr-miR5205a/mtr-miR5205b Unigene41692_All:42:127:- 86(nt) -23.72(kcal/mol)
AAGGCTAGAGCTTAGAATTTGGACGAGGGAGTGAGCCACCCGAGTCATCACCAGCATTGCCCGATTCATCTTCTGGCTCCACCTTA Copper-m0021 6
((((...(((((.((((..((((((.((.((((........((....)).....)))).)))).))))..)))))))))..)))).
**********CTTAGAATTTGGACGAGGGAG******************************************************* Copper-m0021-5p 6
---------GCTTAGAATTTGGACGAGGGAGT------------------------------------------------------ t0875448 1
----------CTTAGAATTTGGACGAGGGAG------------------------------------------------------- t0084877 5
//
