# Supplementary material for: Identification and Characterization of MicroRNAs from Tree Peony (Paeonia ostii) and Their Response to Copper Stress
Source: PLoS One. 2015 Feb 6;10(2):e0117584. doi: 10.1371/journal.pone.0117584 (PMC4319853; doi:10.1371/journal.pone.0117584)
Supplement: S7 Table — (XLS) [file pone.0117584.s008.xls]

## Sheet: Target gene
miR1113	CL191.Contig1_All[]
miR1156.2	Unigene9473_All[hypothetical protein VITISV_012836 [Vitis vinifera]]
miR1514a	Unigene16854_All[Lysine-rich arabinogalactan protein 19 ]
miR156a	CL3083.Contig2_All[]~~CL4313.Contig3_All[fatty acid desaturase (delta-4 desaturase)]~~CL4997.Contig1_All[Squamosa promoter-binding-like protein 16]~~Unigene13734_All[Squamosa promoter-binding-like protein 13B]~~Unigene22963_All[Squamosa promoter-binding-like protein 12]
miR156f-3p	CL3083.Contig2_All[]
miR157a	CL888.Contig2_All[]~~CL4313.Contig3_All[fatty acid desaturase (delta-4 desaturase) ]~~CL4997.Contig1_All[Squamosa promoter-binding-like protein 16]~~CL4997.Contig2_All[Squamosa promoter-binding-like protein 16]~~CL4997.Contig3_All[Squamosa promoter-binding-like protein 16]~~Unigene3269_All[Populus trichocarpa clone POP052-O09]~~Unigene13734_All[Squamosa promoter-binding-like protein 13B]
miR157c-3p	Unigene3269_All[Populus trichocarpa clone POP052-O09]
miR159b-3p	CL11205.Contig2_All[CCR4-NOT transcription complex subunit 1]~~Unigene3555_All[ammonium transporter]~~Unigene20160_All[Populus trichocarpa microRNA MIR142-3b gene]
miR160a	CL6267.Contig1_All[auxin response factor]~~CL6267.Contig2_All[auxin response factor]~~Unigene14485_All[Auxin response factor 22]~~Unigene28733_All[Auxin response factor 10]
miR160a-3p	CL4863.Contig1_All[]
miR162a	CL1017.Contig4_All[methionyl-tRNA formyltransferase]~~CL4794.Contig6_All[large subunit ribosomal protein L23e]~~
miR164a	Unigene1866_All[NAC domain-containing protein 21/22]~~Unigene25750_All[Vitis vinifera conserved oligomeric Golgi complex subunit 7-like ]
miR164c-3p	CL6555.Contig2_All[alpha-aminoadipic semialdehyde synthase]
miR165a	Unigene336_All[]~~Unigene8399_All[]~~Unigene30665_All[homeobox-leucine zipper protein]
miR166a	Unigene20645_All[Vitis vinifera uncharacterized LOC100246876 (LOC100246876)]~~Unigene30665_All[homeobox-leucine zipper protein]
miR166g-3p	Unigene10947_All[acetyl-CoA carboxylase / biotin carboxylase]~~Unigene30665_All[homeobox-leucine zipper protein]
miR168a	Unigene28699_All[Translation initiation factor 2]
miR169b	Unigene32301_All[Glycine max microRNA MIR169f (MIR169F)]
miR169j-3p	CL4144.Contig1_All[Paeonia suffruticosa 26S ribosomal RNA gene]
miR170-5p	Unigene22057_All[beta-galactosidase ]
miR171a	Unigene21746_All[]
miR172a	CL2228.Contig1_All[AP2-like factor]~~CL8901.Contig1_All[AP2-like factor]~~CL9958.Contig2_All[AP2-like factor]
miR1861a	CL5126.Contig1_All[]
miR2109	CL2950.Contig3_All[TMV resistance protein N ]~~Unigene19519_All[]
miR2199	Unigene2434_All[Probable LRR receptor-like serine/threonine-protein kinase]~~Unigene18138_All[]
miR2868	CL10759.Contig1_All[ATP-dependent DNA helicase RecG]~~Unigene3028_All[]~~Unigene31610_All[]~~Unigene45811_All[]
miR3442-3p	CL3646.Contig1_All[]~~Unigene13817_All[Pectinesterase inhibitor ]
miR3627-5p	CL10306.Contig2_All[Ca2+-transporting ATPase]
miR3933	CL6336.Contig1_All[RING-H2 finger protein ATL79]~~Unigene3755_All[RING-H2 finger protein ATL79]
miR394a	CL8231.Contig1_All[]~~Unigene25238_All[Populus suaveolens miR394a microRNA locus genomic sequence]
miR396a	Unigene27776_All[]
miR396b-3p	Unigene27776_All[]
miR399c-5p	CL4144.Contig1_All[Paeonia suffruticosa 26S ribosomal RNA gene]~~CL5726.Contig2_All[solute carrier family 30 (zinc transporter), member 5]~~CL7279.Contig2_All[Karyopherin (importin) alpha]~~Unigene37580_All[Subtilisin-like protease ]
miR403	Unigene26570_All[peroxidase ]
miR408-5p	Unigene5150_All[MFS transporter, NNP family]~~Unigene8840_All[basic amino acid/polyamine antiporter]~~Unigene16816_All[Phosphopantothenoylcysteine synthetase/decarboxylase]
miR415	Unigene11028_All[Patellin-3 ]
miR477c	CL5426.Contig1_All[Transcription factor bHLH61]~~Unigene23873_All[Cytochrome P450]
miR482d-5p	CL1816.Contig3_All[casein kinase 1, epsilon]~~Unigene8047_All[23S rRNA pseudouridine2604 synthase]
miR5077	CL237.Contig1_All[Vitis vinifera purine efflux pump PbuE-like ]~~Unigene5650_All[DUF246 domain-containing protein]~~Unigene16941_All[Translation initiation factor 2]
miR5139	CL252.Contig2_All[]~~CL467.Contig3_All[]~~CL3526.Contig2_All[ATP-dependent DNA helicase RecG ]~~CL4127.Contig1_All[hypothetical protein VITISV_040632]~~CL5259.Contig2_All[5'-3' exoribonuclease 2]~~CL5376.Contig1_All[E3 ubiquitin-protein ligase HUWE1]~~CL5791.Contig1_All[]~~CL6691.Contig2_All[]~~CL8722.Contig1_All[]~~CL10442.Contig1_All[]~~Unigene3076_All[large subunit ribosomal protein L19e]
miR5205a	CL321.Contig3_All[Putative AC transposase]~~CL1747.Contig1_All[]~~Unigene3312_All[]
miR5213-5p	CL2950.Contig3_All[TMV resistance protein N ]~~CL3692.Contig1_All[TMV resistance protein N]~~CL10866.Contig1_All[TMV resistance protein N]~~Unigene9986_All[Medicago truncatula Nbs-lrr resistance protein ]~~Unigene19519_All[]
miR5241a	CL9434.Contig1_All[DNA-directed RNA polymerases I, II, and III subunit RPABC1]~~Unigene18108_All[]~~Unigene30598_All[Transposase and inactivated derivatives]
miR529	CL2844.Contig1_All[]~~CL4435.Contig2_All[]~~Unigene29272_All[]
miR535d	CL8167.Contig1_All[]
miR5485	CL724.Contig1_All[]~~CL3823.Contig1_All[]~~CL3877.Contig1_All[omega-hydroxypalmitate O-feruloyl transferase ]~~CL4551.Contig1_All[H+-transporting ATPase]~~Unigene637_All[]~~Unigene3878_All[hypothetical protein VITISV_039063]~~Unigene3987_All[]~~Unigene18145_All[Glutenin, high molecular weight subunit PW212]~~Unigene18872_All[]
miR5641	Unigene16090_All[]~~Unigene41676_All[AT-rich interactive domain-containing protein 2]
miR5658	CL58.Contig1_All[]~~CL5944.Contig3_All[arabidopsis histidine kinase 2/3/4 (cytokinin receptor)]~~CL8686.Contig1_All[OTU domain-containing protein 5 ]~~CL9561.Contig1_All[DNA-binding protein RHL1]~~Unigene4876_All[tubulin alpha]~~Unigene10938_All[two-component response regulator ARR-B family]~~Unigene13921_All[NADPH-ferrihemoprotein reductase]~~Unigene20546_All[Putative nuclear matrix constituent …
miR5671	CL1164.Contig3_All[ER lumen protein retaining receptor]~~CL3193.Contig2_All[BTB/POZ domain-containing protein POB1]~~CL4947.Contig1_All[Cu2+-exporting ATPase]~~CL4947.Contig3_All[Cu2+-exporting ATPase ]~~Unigene342_All[Sphagnum palustre 18S ribosomal RNA gene]~~Unigene2258_All[xyloglucan:xyloglucosyl transferase]~~Unigene25450_All[]~~Unigene25706_All[conserved hypothetical protein [Ricinus commun…
miR5769	CL5982.Contig1_All[large subunit ribosomal protein L17e]~~CL8804.Contig1_All[retrotransposon polyprotein ]~~CL8804.Contig2_All[retrotransposon polyprotein ]~~CL11209.Contig2_All[retrotransposon polyprotein]~~Unigene6068_All[serine/arginine repetitive matrix protein 2]~~Unigene14974_All[Highly conserved protein containing a thioredoxin domain]~~Unigene30988_All[]
miR5782	CL224.Contig1_All[]~~CL224.Contig3_All[]
miR5813	CL5500.Contig1_All[Chlorococcum diplobionticum 26S ribosomal RNA gene]~~
miR5827	CL3942.Contig3_All[DNA binding protein, putative ]
miR6113	CL1583.Contig2_All[TMV resistance protein N ]~~CL5031.Contig2_All[TMV resistance protein N]~~CL10866.Contig1_All[TMV resistance protein N]~~Unigene9986_All[Medicago truncatula Nbs-lrr resistance protein ]~~Unigene19519_All[]~~Unigene25717_All[DNA-directed RNA polymerases I, II, and III subunit RPABC1]~~Unigene36118_All[TMV resistance protein N ]
miR6430	CL224.Contig1_All[]~~CL3599.Contig2_All[Predicted hydrolase of the metallo-beta-lactamase superfamily]~~CL10941.Contig2_All[1,4-beta-D-xylan synthase]~~Unigene12399_All[]
miR6464	CL10020.Contig1_All[cyclin-dependent kinase 12/13]~~Unigene6897_All[]~~Unigene12082_All[Medicago truncatula chromosome 8 clone mth2-69p13]~~Unigene47786_All[]
miR7127a	CL6466.Contig2_All[]~~CL8515.Contig1_All[]~~
miR7532a	CL4144.Contig1_All[Paeonia suffruticosa 26S ribosomal RNA gene]
miR7536a	CL1720.Contig1_All[callose synthase ]~~
miR7722-3p	CL3949.Contig1_All[]~~CL6544.Contig1_All[]
miR774b-5p	CL2326.Contig5_All[Ankyrin repeat-containing protein At3g12360]~~CL3421.Contig1_All[ATP-dependent RNA helicase DDX18/HAS1]~~CL4136.Contig1_All[translation initiation factor 5B]~~CL4340.Contig2_All[histone arginine demethylase JMJD6]~~CL6005.Contig1_All[Transmembrane 9 superfamily protein member]~~CL6005.Contig3_All[Transmembrane 9 superfamily protein member]~~CL6531.Contig1_All[]~~CL7659.Contig1_…
miR7753-3p	CL5137.Contig1_All[]~~
miR827	CL4595.Contig2_All[MFS transporter, SP family, solute carrier family 2 (myo-inositol transporter), member 13]
miR902c-3p	CL873.Contig2_All[]~~CL939.Contig3_All[Mitochondrial protein]~~CL7441.Contig1_All[Paeonia brownii inverted repeat B]~~Unigene40184_All[]

## Sheet: Target sequence
>miR1113	|CL191.Contig1_All	|location[2965,2985]	|
5'UGAGCAGAUCUUGGGUAGCCU3'
|||||||||||||||||||||
3'CAAGAGACGACCACUAAACUGAAGAACGGAACUCGUCUAGAACCCAUCGGAGGGUUGUUACUUCUACCUAUCCCUCCUUUG5' ( -42.30[100.00%] )
>miR1156.2	|Unigene9473_All	|location[433,453]	|
5'UCAGCUGGAACUUUACGGCAC3'
|||||||||||||||||||||
3'UGAUCAACAAGCGCUUGGGUAAUAAAGUGCAGUCGACCUUGAAAUGCCGUGCCGAAUCAUAAACAUAGGCAGGGACGGUCC5' ( -40.00[100.00%] )
>miR1514a	|Unigene16854_All	|location[93,113]	|
5'UUCAUUCUGUAUAAUAGGCUU3'
x|||||x||||o||||||||x
3'AACAUAUAUCUUAACAAGAGGUAAUCCCUCCAGUAAAACAUGUUAUCCGACACUAACAUUAACAACCCAAAACCCACCCAG5' ( -23.00[74.92%] )
>miR156a	|CL3083.Contig2_All	|location[41,60]	|
5'UGACAGAAGAGAGUGAGCAC3'
|||||x||||||||o|||||
3'AUACAUAAUCCCAAACUUUCCAUUCCCUACACUGUGUUCUCUCAUUCGUGCCAGAAAAGAAACAGAGAAAGAUAGAGACA5' ( -31.70[83.42%] )
>miR156a	|CL4313.Contig3_All	|location[27,46]	|
5'UGACAGAAGAGAGUGAGCAC3'
|o|||||||||||x|||||x
3'GGGUAGAAACAAAUGACGUUCAUCACCAAUAUUGUCUUCUCUCUCUCGUCCUACCUUUCAAAAACAUCCACUCCUC5' ( -29.50[77.43%] )
>miR156a	|CL4997.Contig1_All	|location[910,929]	|
5'UGACAGAAGAGAGUGAGCAC3'
|||||||||||||x||||||
3'AACUUAGAAGGCCAAGAGUCGGCCACCACUACUGUCUUCUCUCUCUCGUGCUAGUCUUACCUACUGUACCGAACUGGCCA5' ( -34.10[89.50%] )
>miR156a	|CL4997.Contig2_All	|location[935,954]	|
5'UGACAGAAGAGAGUGAGCAC3'
|||||||||||||x||||||
3'AACUUAGAAGGCCAAGAGUCGGCCACCACUACUGUCUUCUCUCUCUCGUGCUAGUCUUACCUACUGUACCGAACUGGCCA5' ( -34.10[89.50%] )
>miR156a	|CL4997.Contig3_All	|location[1243,1262]	|
5'UGACAGAAGAGAGUGAGCAC3'
|||||||||||||x||||||
3'AACUUAGAAGGCCAAGAGUCGGCCACCACUACUGUCUUCUCUCUCUCGUGCUAGUCUUACCUACUGUACCGAACUGGCCA5' ( -34.10[89.50%] )
>miR156a	|Unigene13734_All	|location[654,673]	|
5'UGACAGAAGAGAGUGAGCAC3'
|||||||||||||x||||||
3'UGACUAGGGUCUACAAACGUAUCUGACGCUACUGUCUUCUCUCUCUCGUGUUUGGCUCAGCCCUGGAAGUGACUAAUUGG5' ( -33.80[89.42%] )
>miR156a	|Unigene22963_All	|location[493,512]	|
5'UGACAGAAGAGAGUGAGCAC3'
|||||||||||||x||||xx
3'GUUCUUAAUCAACUGUCUUCUCUCCCUCGAACUACUUCUAGGACCCAACGUAGGUUCAACC5' ( -30.80[80.42%] )
>miR156f-3p	|CL3083.Contig2_All	|location[177,197]	|
5'GCUCACCCUCUAUCUGUCACC3'
||||||x||||||||||||||
3'GUAUUAAGUAAGUGCGAGUUUAGAUACGCACGAGUGAGAGAUAGACAGUGGGUGGUAAAAAAAAGGAAGAGAACGUACAUA5' ( -37.30[84.39%] )
>miR156f-3p	|CL3083.Contig4_All	|location[81,101]	|
5'GCUCACCCUCUAUCUGUCACC3'
||||||x||||||||||||||
3'CCUGAGGGAACUCCCGGCCGUGACUACGCACGAGUGAGAGAUAGACAGUGGGUGAGUGGGUGGUGAAAGAAAGGAAGAGAA5' ( -37.30[84.39%] )
>miR156f-3p	|CL3083.Contig5_All	|location[81,101]	|
5'GCUCACCCUCUAUCUGUCACC3'
||||||x||||||||||||||
3'CCUGAGGGAACUCCCGGCCGUGACUACGCACGAGUGAGAGAUAGACAGUGGGUGAGUGGGUGGUGAAAGAAAGGAAGAGAA5' ( -37.30[84.39%] )
>miR157a	|CL888.Contig2_All	|location[281,301]	|
5'UUGACAGAAGAUAGAGAGCAC3'
x|||x||||||||||||||xx
3'UGUGCGUGUUAAUUGUGUGUGUGGGCGUGCUACUUUCUUCUAUCUCUCGCUCUCUCUUACUCUCCUUUUGAAUGGUCCCUU5' ( -27.80[75.14%] )
>miR157a	|CL888.Contig3_All	|location[429,449]	|
5'UUGACAGAAGAUAGAGAGCAC3'
x|||x||||||||||||||xx
3'UGUGCGUGUUAAUUGUGUGUGUGGGCGUGCUACUUUCUUCUAUCUCUCGCUCUCUCUUACUCUCCUUUUGAAUGGUCCCUU5' ( -27.80[75.14%] )
>miR157a	|CL4313.Contig3_All	|location[27,47]	|
5'UUGACAGAAGAUAGAGAGCAC3'
x|o||||||||x||||||||x
3'UGGGUAGAAACAAAUGACGUUCAUCACCAAUAUUGUCUUCUCUCUCUCGUCCUACCUUUCAAAAACAUCCACUCCUC5' ( -27.70[74.26%] )
>miR157a	|CL4997.Contig1_All	|location[910,930]	|
5'UUGACAGAAGAUAGAGAGCAC3'
x||||||||||x|||||||||
3'UAACUUAGAAGGCCAAGAGUCGGCCACCACUACUGUCUUCUCUCUCUCGUGCUAGUCUUACCUACUGUACCGAACUGGCCA5' ( -32.30[87.30%] )
>miR157a	|CL4997.Contig2_All	|location[935,955]	|
5'UUGACAGAAGAUAGAGAGCAC3'
x||||||||||x|||||||||
3'UAACUUAGAAGGCCAAGAGUCGGCCACCACUACUGUCUUCUCUCUCUCGUGCUAGUCUUACCUACUGUACCGAACUGGCCA5' ( -32.30[87.30%] )
>miR157a	|CL4997.Contig3_All	|location[1243,1263]	|
5'UUGACAGAAGAUAGAGAGCAC3'
x||||||||||x|||||||||
3'UAACUUAGAAGGCCAAGAGUCGGCCACCACUACUGUCUUCUCUCUCUCGUGCUAGUCUUACCUACUGUACCGAACUGGCCA5' ( -32.30[87.30%] )
>miR157a	|Unigene3269_All	|location[375,395]	|
5'UUGACAGAAGAUAGAGAGCAC3'
|||||||||||||||||||||
3'CCUCGGCCCCUUUCUCCUCCGUCACGCAACAACUGUCUUCUAUCUCUCGUGACUACUACUAUACGGGUACCUCAAAAACGU5' ( -36.90[100.00%] )
>miR157a	|Unigene13734_All	|location[654,674]	|
5'UUGACAGAAGAUAGAGAGCAC3'
x||||||||||x|||||||||
3'UUGACUAGGGUCUACAAACGUAUCUGACGCUACUGUCUUCUCUCUCUCGUGUUUGGCUCAGCCCUGGAAGUGACUAAUUGG5' ( -32.00[87.19%] )
>miR157c-3p	|Unigene3269_All	|location[309,330]	|
5'GCUCUCUAUACUUCUGUCAUCC3'
||||||||||||||||||||||
3'GGUACCUCAAAAACGUAGAGUGAGGAAACACGAGAGAUAUGAAGACAGUAGGUGAAGUCAGGGAGUGAGGGAAACAGGAAGG5' ( -41.10[100.00%] )
>miR159b-3p	|CL11205.Contig2_All	|location[556,576]	|
5'AUUGGAGUGAAGGGAGCUCCC3'
|||||||||||||||||||||
3'UCCUCUUCCCCAAAAGAACUAGAAAAGACAUAACCUCACUUCCCUCGAGGGAGCCCAAGAAGAAAGUUUGAAAUACUCACA5' ( -43.50[100.00%] )
>miR159b-3p	|Unigene3555_All	|location[794,814]	|
5'AUUGGAGUGAAGGGAGCUCCC3'
x|o|x|||||||||||||||x
3'CAUAAUUCCUGCCGAUCUCUACGUAGACUCGAGCGUCACUUCCCUCGAGGUGGCAACUUAGGACUGGUAGGGUAGGUCUCA5' ( -35.10[82.20%] )
>miR159b-3p	|Unigene20160_All	|location[397,417]	|
5'AUUGGAGUGAAGGGAGCUCCC3'
||||||||||||||||||||x
3'ACCCUCGUUGAGGAAGGCGUACGGGGUAAGUAACCUCACUUCCCUCGAGGACUGUAGUUAAAGAGUUAGAAAAGGUAUAAA5' ( -41.00[94.04%] )
>miR160a	|CL6267.Contig1_All	|location[1585,1605]	|
5'UGCCUGGCUCCCUGUAUGCCA3'
||||||||||||||||||||x
3'UAUGGACUAUUUCUAUAAGGUAUAACUCGUACGGACCGAGGGACAUACGGACGUCCUCACAACAGCCUAUCUAUUGUGUGC5' ( -46.30[100%] )
>miR160a	|CL6267.Contig2_All	|location[415,435]	|
5'UGCCUGGCUCCCUGUAUGCCA3'
||||||||||||||o||||||
3'UUUAGACUAUUUCUAUUUGGUAUUACUCGUACGGACCGAGGGACGUACGGUCGUCCUCACAAUAGGUACCCAUAUGUUGAC5' ( -46.10[100.00%] )
>miR160a	|Unigene14485_All	|location[392,412]	|
5'UGCCUGGCUCCCUGUAUGCCA3'
||||||||||||||||||||x
3'UUACUACUACUACUACCAGGUUUAACUCGUACGGACCGAGGGACAUACGGACGUCCUUAUCACAGACUAUUUGUUGUGUUA5' ( -46.30[100%] )
>miR160a	|Unigene28733_All	|location[726,746]	|
5'UGCCUGGCUCCCUGUAUGCCA3'
||||||||||||||||||||x
3'UAUGGACUAUUUCUAUAAGGUAUAACUCGUACGGACCGAGGGACAUACGGACGUCCUCACAACAGCCUAUCUAUUGUGUGC5' ( -46.30[100%] )
>miR160a-3p	|CL4863.Contig1_All	|location[370,390]	|
5'GCGUAUGAGGAGCCAAGCAUA3'
x|ox||||||||||||||||x
3'UCUUCUAGGUUAUAAAUAAAAUAGUUACUUGGUUUACUCCUCGGUUCGUAGUAGUUCAACCUAGUAUCUGGACGCUUAACU5' ( -31.60[76.51%] )
>miR162a	|CL1017.Contig4_All	|location[1376,1396]	|
5'UCGAUAAACCUCUGCAUCCAG3'
|x||o||||||||||||||xx
3'CGUCGCUAGUAGGUACGACAAGUAGGGGCUAUCUGUUUGGAGACGUAGGAGAGACUACUUUGAGGAGUCCAGAAGAGAGUU5' ( -32.40[83.94%] )
>miR162a	|CL4794.Contig6_All	|location[4,24]	|
5'UCGAUAAACCUCUGCAUCCAG3'
|x|x|||||||||||||||xx
3'GAUUAGAAAGUUUGGGUAUUGGAACACAACAACAAUUUGGAGACGUAGGAGUCC5' ( -28.30[74.28%] )
>miR162a	|CL4794.Contig7_All	|location[4,24]	|
5'UCGAUAAACCUCUGCAUCCAG3'
|x|x|||||||||||||||xx
3'GAUUAGAAAGUUUGGGUAUUGGAACACAACAACAAUUUGGAGACGUAGGAGUCC5' ( -28.30[74.28%] )
>miR164a	|Unigene1866_All	|location[668,688]	|
5'UGGAGAAGCAGGGCACGUGCA3'
||||||||||||||||x|||x
3'CCUACUCCAACCCAACCAAACCUCUCUUUUACCUCUUCGUCCCGUGAACGGCUGAAAGUAAAACUAACCGAACACGAACCA5' ( -39.30[87.33%] )
>miR164a	|Unigene25750_All	|location[2503,2523]	|
5'UGGAGAAGCAGGGCACGUGCA3'
|||||x|||||o||||||x|x
3'UCUACUACAGCCUCCUCUAGCGCCGCAGCAACCUCCUCGUCUCGUGCAGGCGGGAAGAAGCGCACGGGGCACGGUGGGCUC5' ( -33.60[74.17%] )
>miR164c-3p	|CL6555.Contig2_All	|location[299,319]	|
5'CAUGUGCCCUUCUUUCCCAUC3'
x|x||o||||||||||||||x
3'CAUCUUCAGCUCGUGUCACACUACCCCAAUCUCCAUGGGAAGAAAGGGUAUACAAACUUCUAAGCCUCUCCUAGGGCUGUU5' ( -30.30[75.37%] )
>miR165a	|Unigene336_All	|location[137,157]	|
5'UCGGACCAGGCUUCAUCCCCC3'
ox|o||||||||||||||x||
3'GCCCAUGCUACAGUUUAGUCUGACAUGUUUGACUUGGUCCGAAGUAGGCGGAUCAGCCCCUGAGCAAUAAGACAGUCUAUA5' ( -35.20[74.42%] )
>miR165a	|Unigene8399_All	|location[137,157]	|
5'UCGGACCAGGCUUCAUCCCCC3'
ox|o||||||||||||||x||
3'GCCCAUGCUACAGUUUAGUCUGACAUGUUUGACUUGGUCCGAAGUAGGCGGAUCAGCCCCUGAGCAAUAAGACAGUCUAUA5' ( -35.20[74.42%] )
>miR165a	|Unigene30665_All	|location[213,233]	|
5'UCGGACCAGGCUUCAUCCCCC3'
o||||||||||||||||||xx
3'AUACACUUUACCGUUUCUAGGGUUGGCUUAGGCCUGGUCCGAAGUAGGGUCCGUAGACCUGGGUUAGUUGCCGUCAAGGAC5' ( -40.60[85.29%] )
>miR166a	|Unigene20645_All	|location[1598,1618]	|
5'UCGGACCAGGCUUCAUUCCCC3'
||ox||||||||||x||||||
3'AACUCACGCUACUAAGUUCGGUGUACAAGGAGUGUGGUCCGAAGAAAGGGGCGGAUGUCCACGUAGAAGUAUUGUUUUAGU5' ( -34.60[76.55%] )
>miR166a	|Unigene30665_All	|location[213,233]	|
5'UCGGACCAGGCUUCAUUCCCC3'
o|||||||||||||||o||xx
3'AUACACUUUACCGUUUCUAGGGUUGGCUUAGGCCUGGUCCGAAGUAGGGUCCGUAGACCUGGGUUAGUUGCCGUCAAGGAC5' ( -37.70[83.41%] )
>miR166g-3p	|Unigene10947_All	|location[1001,1021]	|
5'UCGGACCAGGCUUCAUUCCUC3'
|||x|||||||xo||||||||
3'GCCAGGUCGUUUGAAACAUUCGACGUUAAGAGCGUGGUCCGCGGUAAGGAGAACGCCACGGCACUCGUAUUGGGUCUUCCA5' ( -33.30[77.44%] )
>miR166g-3p	|Unigene30665_All	|location[213,233]	|
5'UCGGACCAGGCUUCAUUCCUC3'
o|||||||||||||||o||xx
3'AUACACUUUACCGUUUCUAGGGUUGGCUUAGGCCUGGUCCGAAGUAGGGUCCGUAGACCUGGGUUAGUUGCCGUCAAGGAC5' ( -38.10[88.40%] )
>miR168a	|Unigene28699_All	|location[543,563]	|
5'UCGCUUGGUGCAGGUCGGGAA3'
|x|||||||||||x|||||||
3'CUCCCUAUUGGGGCCGAACUAUUCGGACCCACCGAACCACGUCGAGCCCUUGACCACCAGAUCUUCUCUGUGGUCCUUUCC5' ( -36.10[81.49%] )
>miR169b	|Unigene32301_All	|location[170,190]	|
5'CAGCCAAGGAUGACUUGCCGG3'
|||||||||||||||||||||
3'CAGAACGUACUUCUCCAUCUCUCACAUCACGUCGGUUCCUACUGAACGGCCGUCUUACGAGAAGGGCGGGCCGUUCAACAA5' ( -43.50[100.00%] )
>miR169j-3p	|CL4144.Contig1_All	|location[166,185]	|
5'UGGUGAAGCCUUCGUGACGG3'
||||||||||||||||||||
3'CCGGAAUACCAGGGGUUUCCGUGCACGGCAACCACUUCGGAAGCACUGCCUGCUCAGCGCGUCCGGCGGAAUUUCAUGUU5' ( -40.50[100.00%] )
>miR170-5p	|Unigene22057_All	|location[117,137]	|
5'UAUUGGCCCGGUUCAUUCAGA3'
o|x|x||||||||||||||o|
3'UAGUCUCCGGACAGCUUCUAAACCGUAAACGUCAACGGGCCAAGUAAGUUUUCCCUCCAAGUAAACAAUUAAUGAUGUACA5' ( -29.00[75.13%] )
>miR171a	|Unigene21746_All	|location[63,83]	|
5'UGAUUGAGCCGCGCCAGUAUC3'
|x|||||o||||o|||o||||
3'UCUCGGGUUUUGUAAUAUUCGUGACCAAAGAGUAACUUGGCGUGGUUAUAGGGCAAUUCAGAACGGUAAAAGCCAAACUUU5' ( -31.40[74.58%] )
>miR172a	|CL2228.Contig1_All	|location[1939,1959]	|
5'AGAAUCUUGAUGAUGCUGCAU3'
||||||o|||||||||||||o
3'GGCCUCUACUUCGUGUUCCCAAUCUUCGUCUCUUAGGACUACUACGACGUGACCUCUUGUAACCGUAACCGCACUGCGGCG5' ( -34.70[100.00%] )
>miR172a	|CL2228.Contig2_All	|location[1849,1869]	|
5'AGAAUCUUGAUGAUGCUGCAU3'
||||||o|||||||||||||o
3'GGCCUCUACUUCGUGUUCCCAAUCUUCGUCUCUUAGGACUACUACGACGUGACCUCUUGUAACCGUAACCGCACUGCGGCG5' ( -34.70[100.00%] )
>miR172a	|CL2228.Contig5_All	|location[425,445]	|
5'AGAAUCUUGAUGAUGCUGCAU3'
||||||o|||||||||||||o
3'GGCCUCUACUUCGUGUUCCCAAUCUUCGUCUCUUAGGACUACUACGACGUGACCUCUUGUAACCGUAACCGCACUGCGGCG5' ( -34.70[100.00%] )
>miR172a	|CL8901.Contig1_All	|location[928,948]	|
5'AGAAUCUUGAUGAUGCUGCAU3'
x|||||o|||||||||||||x
3'AUCAUAAUGACCCUGAUUAAUAGACACUACCCUUAGGACUACUACGACGUCGUCAACGUUUAUCAACUCCUCCUGGACCAA5' ( -33.00[94.83%] )
>miR172a	|CL8901.Contig2_All	|location[1748,1768]	|
5'AGAAUCUUGAUGAUGCUGCAU3'
x|||||o|||||||||||||x
3'AUCAUAAUGACCCUGAUUAAUAGACACUACCCUUAGGACUACUACGACGUCGUCAACGUUUAUCAACUCCUCCUGGACCAA5' ( -33.00[94.83%] )
>miR172a	|CL8901.Contig3_All	|location[1696,1716]	|
5'AGAAUCUUGAUGAUGCUGCAU3'
x|||||o|||||||||||||x
3'AUCAUAAUGACCCUGAUUAAUAGACACUACCCUUAGGACUACUACGACGUCGUCAACGUUUAUCAACUCCUCCUGGACCAA5' ( -33.00[94.83%] )
>miR172a	|CL8901.Contig4_All	|location[1786,1806]	|
5'AGAAUCUUGAUGAUGCUGCAU3'
x|||||o|||||||||||||x
3'AUCAUAAUGACCCUGAUUAAUAGACACUACCCUUAGGACUACUACGACGUCGUCAACGUUUAUCAACUCCUCCUGGACCAA5' ( -33.00[94.83%] )
>miR172a	|CL9958.Contig2_All	|location[1778,1798]	|
5'AGAAUCUUGAUGAUGCUGCAU3'
x|||||o|||||||||||||x
3'CUCAUCAUGAUCUUAAUCAUCGACAUCUUCGCUUAGGACUACUACGACGUCAACUGUACUGACAGUAACCGUGAACUGGCA5' ( -33.90[97.69%] )
>miR1861a	|CL5126.Contig1_All	|location[7,28]	|
5'UGAUCUUGAGGAGCAAGCUGAU3'
ox||||||||||||||o|||||
3'UUGCUCUAUAACUCCUCGUUCGACUAGUAAGAUAGAACUCCUCGUUUGACUAGUAAGA5' ( -34.50[83.94%] )
>miR1861a	|CL5126.Contig1_All	|location[33,54]	|
5'UGAUCUUGAGGAGCAAGCUGAU3'
x|||x|||||||||||||||||
3'AGUAGUGGGACUAGUGGUAAUAAGUGUUGCUCUAUAACUCCUCGUUCGACUAGUAAGAUAGAACUCCUCGUUUGACUAGUAA5' ( -34.50[84.56%] )
>miR1861a	|CL5126.Contig1_All	|location[90,111]	|
5'UGAUCUUGAGGAGCAAGCUGAU3'
||||||||||||||||||||||
3'UUUAGUACAAAAAGUUGUUAUCUAAGUUUAACUAGAACUCCUCGUUCGACUAGUAAGAGUAGUGGGACUAGUGGUAAUAAGU5' ( -41.10[100.00%] )
>miR1861a	|CL5126.Contig2_All	|location[7,28]	|
5'UGAUCUUGAGGAGCAAGCUGAU3'
ox||||||||||||||o|||||
3'UUGCUCUAUAACUCCUCGUUCGACUAGUAAGAUAGAACUCCUCGUUUGACUAGUAAGA5' ( -34.50[83.94%] )
>miR1861a	|CL5126.Contig2_All	|location[33,54]	|
5'UGAUCUUGAGGAGCAAGCUGAU3'
x|||x|||||||||||||||||
3'AGUAGUGGGACUAGUGGUAAUAAGUGUUGCUCUAUAACUCCUCGUUCGACUAGUAAGAUAGAACUCCUCGUUUGACUAGUAA5' ( -34.50[84.56%] )
>miR1861a	|CL5126.Contig2_All	|location[90,111]	|
5'UGAUCUUGAGGAGCAAGCUGAU3'
||||||||||||||||||||||
3'UUUAGUACAAAAAGUUGUUAUCUAAGUUUAACUAGAACUCCUCGUUCGACUAGUAAGAGUAGUGGGACUAGUGGUAAUAAGU5' ( -41.10[100.00%] )
>miR1861a	|CL5126.Contig3_All	|location[7,28]	|
5'UGAUCUUGAGGAGCAAGCUGAU3'
ox||||||||||||||o|||||
3'UUGCUCUAUAACUCCUCGUUCGACUAGUAAGAUAGAACUCCUCGUUUGACUAGUAAGA5' ( -34.50[83.94%] )
>miR1861a	|CL5126.Contig3_All	|location[33,54]	|
5'UGAUCUUGAGGAGCAAGCUGAU3'
x|||x|||||||||||||||||
3'AGUAGUGGGACUAGUGGUAAUAAGUGUUGCUCUAUAACUCCUCGUUCGACUAGUAAGAUAGAACUCCUCGUUUGACUAGUAA5' ( -34.50[84.56%] )
>miR1861a	|CL5126.Contig3_All	|location[90,111]	|
5'UGAUCUUGAGGAGCAAGCUGAU3'
||||||||||||||||||||||
3'UUUAGUACAAAAAGUUGUUAUCUAAGUUUAACUAGAACUCCUCGUUCGACUAGUAAGAGUAGUGGGACUAGUGGUAAUAAGU5' ( -41.10[100.00%] )
>miR1861a	|CL5126.Contig4_All	|location[7,28]	|
5'UGAUCUUGAGGAGCAAGCUGAU3'
ox||||||||||||||o|||||
3'UUGCUCUAUAACUCCUCGUUCGACUAGUAAGAUAGAACUCCUCGUUUGACUAGUAAGA5' ( -34.50[83.94%] )
>miR1861a	|CL5126.Contig4_All	|location[33,54]	|
5'UGAUCUUGAGGAGCAAGCUGAU3'
x|||x|||||||||||||||||
3'AGUAGUGGGACUAGUGGUAAUAAGUGUUGCUCUAUAACUCCUCGUUCGACUAGUAAGAUAGAACUCCUCGUUUGACUAGUAA5' ( -34.50[84.56%] )
>miR1861a	|CL5126.Contig4_All	|location[90,111]	|
5'UGAUCUUGAGGAGCAAGCUGAU3'
||||||||||||||||||||||
3'UUUAGUACAAAAAGUUGUUAUCUAAGUUUAACUAGAACUCCUCGUUCGACUAGUAAGAGUAGUGGGACUAGUGGUAAUAAGU5' ( -41.10[100.00%] )
>miR2109	|CL2950.Contig3_All	|location[196,216]	|
5'UGCGCGUAUCUUCGCCUCUGA3'
|o|||||x|||||||||||o|
3'UUCGUAAUAUCUCUACUAGACACUUUAAGGAUGCGCACAGAAGCGGAGAUUUUGAAUUCUUUUGUAGCAUAUAGGUAUAGA5' ( -33.90[80.33%] )
>miR2109	|Unigene19519_All	|location[448,468]	|
5'UGCGCGUAUCUUCGCCUCUGA3'
|||||||||||||||||||||
3'UUCCACGCACCUCCACCAGUCAUUUCAAGAACGCGCAUAGAAGCGGAGACUUUGAUUCGCAUAGAGGUAGAGACUUUGAGU5' ( -42.20[100.00%] )
>miR2199	|Unigene2434_All	|location[355,373]	|
5'UGAUAACUCGACGGAUCGC3'
oo|||||||||||o||||x
3'UUGUCCUUUGUGCAUUUAGGACGUUAAGAAGUUAUUGAGCUGCUUAGCCACCCGCGGUAAACGGUCUGUAAAGUUGUGU5' ( -26.40[74.79%] )
>miR2199	|Unigene18138_All	|location[50,68]	|
5'UGAUAACUCGACGGAUCGC3'
|||ox|||||||||x||||
3'ACUAAGAGGUUCAGAAGCGAGCUAAUAAGCACUGGUGAGCUGCCAAGCGAGCAGAAACGGCGUGCAAACGCUCCAGACG5' ( -26.80[76.57%] )
>miR2868	|CL10759.Contig1_All	|location[3290,3311]	|
5'CUUGUUUUUGGUGUAGUAGGAA3'
||||||||||||||||||||||
3'AGAAGCUGAGGAGAAAGAACGUCAGAAUUAGAACAAAAACCACAUCAUCCUUAUUCUAGAAAUGGAGAACUAGGACUACGUG5' ( -35.20[100.00%] )
>miR2868	|CL10759.Contig2_All	|location[1780,1801]	|
5'CUUGUUUUUGGUGUAGUAGGAA3'
||||||||||||||||||||||
3'AGAAGCCGAGGAGAAAGAACGUCAGAAUUAGAACAAAAACCACAUCAUCCUUAUUCUAGAAAUGGAGAACUAGGACUACGUG5' ( -35.20[100.00%] )
>miR2868	|Unigene3028_All	|location[1793,1814]	|
5'CUUGUUUUUGGUGUAGUAGGAA3'
xx|||||||||||||o|||o||
3'UAUCUGCUAAGGUGAGUUCACCGACAAGUCUCACAAAAACCACAUUAUCUUUUAUACUAAUGAGUGUACCUCCUCCUUUUUC5' ( -26.00[75.58%] )
>miR2868	|Unigene31610_All	|location[173,194]	|
5'CUUGUUUUUGGUGUAGUAGGAA3'
x||||o||||||||||x||||x
3'AGAAACCACGGCUUCCCCACAGAACACGGUAACAGAAACCACAUCUUCCUCAUAGAGCACGAUAAAAGACAAGUAAUCUUU5' ( -27.40[77.40%] )
>miR2868	|Unigene45811_All	|location[66,87]	|
5'CUUGUUUUUGGUGUAGUAGGAA3'
x||o|||||||o||||||||||
3'AGAAACCGAGGAGAAAAAACGUCAGAAUUAUAAUAAAAACCGCAUCAUCCUUAGCCUAGAAAUGGAGAAUUAGGACUACGUG5' ( -29.90[84.94%] )
>miR3442-3p	|CL3646.Contig1_All	|location[411,431]	|
5'UUCAGAGUUAAGAACAUGGUU3'
||x||||||||||||||||||
3'UUUUUCUUAACUGGAUGCCUUUCCUUCGAAAAUUCUCAAUUCUUGUACCAAUAAUACCAUUUUUCCCUGCGUUAUAGUGAU5' ( -26.70[82.15%] )
>miR3442-3p	|CL3646.Contig2_All	|location[322,342]	|
5'UUCAGAGUUAAGAACAUGGUU3'
||x||||||||||||||||||
3'UUUUUCUUAACUGGAUGCCUUUCCUUCGAAAAUUCUCAAUUCUUGUACCAAUAAUACCAUUUUUCCCUGCGUUAUAGUGAU5' ( -26.70[82.15%] )
>miR3442-3p	|Unigene13817_All	|location[470,490]	|
5'UUCAGAGUUAAGAACAUGGUU3'
|o|||||||||o|||||||xo
3'UGAGUAGAGGUACGACCGAAACAUCAUUAGAGGUCUCAAUUUUUGUACCUGUCGUAGAAAAUUACGUCUUUAGCGUAGUCA5' ( -27.30[84.00%] )
>miR3627-5p	|CL10306.Contig2_All	|location[428,449]	|
5'UUGUCGCAGGAGUGAUGGCACU3'
o|||||||||||x||||||||o
3'CUGCUGAAUUUUUCUGAGUAAUUAAGGUUUGACAGCGUCCUCUCUACCGUGGCAGUGAGCAGUUUAUUGACAUGGGAGUGUU5' ( -39.90[90.27%] )
>miR3933	|CL6336.Contig1_All	|location[427,447]	|
5'ACAAGCAAAUGACGCACUCUG3'
||||o||||||x|||||||||
3'GAGCCUAAGGGAGCGGAAGGAGCUUAAGGCUGUUUGUUUACCGCGUGAGACAGAGACGGGGGCGGUCGAAGUAGGGGCGGC5' ( -29.80[80.11%] )
>miR3933	|CL6336.Contig2_All	|location[475,495]	|
5'ACAAGCAAAUGACGCACUCUG3'
||||o||||||x|||||||||
3'GAGCCUAAGGGAGCGGAAGGAGCUUAAGGCUGUUUGUUUACCGCGUGAGACAGAGACGGGGGCGGUCGAAGUAGGGGCGGC5' ( -29.80[80.11%] )
>miR3933	|Unigene3755_All	|location[79,99]	|
5'ACAAGCAAAUGACGCACUCUG3'
|||||||||||||||||||||
3'UGGCCUAACGAAGCGGAAGGAGCUUAAGACUGUUCGUUUACUGCGUGAGACGAUCGAAAUAGGGACGGCAUUUGUGUUGGC5' ( -36.90[100.00%] )
>miR394a	|CL8231.Contig1_All	|location[39,58]	|
5'UUGGCAUUCUGUCCACCUCC3'
|oo|||||||||||||||x|
3'UAAUUAAGUUUACCUGAACGACCUUGAGGAAGUCGUAAGACAGGUGGACGUAUUUAACAGAGUCUGCUUAAGGAGUUACA5' ( -31.30[78.45%] )
>miR394a	|Unigene25238_All	|location[44,63]	|
5'UUGGCAUUCUGUCCACCUCC3'
||||||||||||||||||||
3'CCAAAUUAUUUCCCAAAGAAUGUCUCAAAUAACCGUAAGACAGGUGGAGGAGAGUUUCAGAGAGAGAGAGGGAGAGAGAG5' ( -39.90[100.00%] )
>miR396a	|Unigene27776_All	|location[303,323]	|
5'UUCCACAGCUUUCUUGAACUG3'
||||||||||||||||||||x
3'CUUCACCUCACAAGUUCAGGACGGUACGAAAAGGUGUCGAAAGAACUUGAAGAAGUAAGCAAAUUAGAGAGUACUAAAUUA5' ( -34.20[95.00%] )
>miR396b-3p	|Unigene27776_All	|location[239,259]	|
5'GCUCAAGAAAGCUGUGGGAAA3'
|||||||||||||||||||||
3'UAGAGAGUACUAAAUUAAAAGUGGCAUCUUCGAGUUCUUUCGACACCCUUUUGUACCGCUAAGUCCUAAAACGACGGUAAA5' ( -38.80[100.00%] )
>miR399c-5p	|CL4144.Contig1_All	|location[102,120]	|
5'GGGUAGACUCCUUUGCAGA3'
|||||||x|||||||||||
3'GCGGAAUUUCAUGUUAAAGGUGGCUCGCCGCCCAUCUUAGGAAACGUCUGCUGAAUUUAUGCGCUGCCCCAUAACAUUC5' ( -31.90[84.17%] )
>miR399c-5p	|CL5726.Contig2_All	|location[1279,1297]	|
5'GGGUAGACUCCUUUGCAGA3'
o||o||||||||o||||||
3'CUAGCUCCUGGAAGAGUUGGGCGAAGUAAGUCCGUCUGAGGAGACGUCUAUUAGGUAUAAUAACGAUUGAAGAACUCUU5' ( -35.40[93.16%] )
>miR399c-5p	|CL7279.Contig2_All	|location[658,676]	|
5'GGGUAGACUCCUUUGCAGA3'
|||||||||||||||xxox
3'GAACCCAUCUGAGGAAACACUCGAUCCGUCUGAUAAACACCAGAACUGGGUU5' ( -30.50[80.47%] )
>miR399c-5p	|Unigene37580_All	|location[134,152]	|
5'GGGUAGACUCCUUUGCAGA3'
|||o|||x|||||||||ox
3'UACCUUUCCUCAAACAGUCUUAUUAUGGUUCCCGUCUCAGGAAACGUUGUCCUUCGAGUAGCCUCGAUCCAUGAAGUAG5' ( -28.30[75.67%] )
>miR403	|Unigene26570_All	|location[880,900]	|
5'UUAGAUUCACGCACAAACCCG3'
|x|||||||||||||||x||x
3'GCUUAAAAAACCCUCUUCUACUGUCUUCCUACUCUAAGUGCGUGUUUUGGGAAAAGUAUUUCCUACAUAACUUGUAGUUAG5' ( -29.80[80.32%] )
>miR408-5p	|Unigene5150_All	|location[1712,1732]	|
5'ACAGAGGAAAUGCAGAGCCAG3'
x|||||||||||||o||||xx
3'GUCAUUGACGACUAGGCUUCUCUGGACGACCGUCUCCUUUACGUUUCGGGGUUGGUCGGUUGUUUUCGAAACUCUUGUUGU5' ( -34.10[84.83%] )
>miR408-5p	|Unigene8840_All	|location[221,241]	|
5'ACAGAGGAAAUGCAGAGCCAG3'
|||ox||||||||||||||xx
3'UCGGUCUAAGGAAGUUUGAGUGACUUCUUCUGUUCCCUUUACGUCUCGGGAUUGUGAAGGUCAUAGAUAAUAUUUUUUUAC5' ( -30.50[75.87%] )
>miR408-5p	|Unigene16816_All	|location[1689,1709]	|
5'ACAGAGGAAAUGCAGAGCCAG3'
x|||||||||||||o||||xx
3'GUCAUUGACGACUAGGCUUCUCUGGACGACCGUCUCCUUUACGUUUCGGGGUUGGUCGGUUGUUUUCGAAACUCUUGUUGU5' ( -34.10[84.83%] )
>miR415	|Unigene11028_All	|location[129,149]	|
5'GCAGAACAGAAGGCAGAACAG3'
o||||||||||||x|||x|||
3'GGGUUAAGAAAGAGACGACGUUUUGUCUCUUGUCUUGUCUUCCCUCUAGUCACAACGCCUUUACAGUAGCUAAAACAUCUC5' ( -31.40[76.77%] )
>miR477c	|CL5426.Contig1_All	|location[368,388]	|
5'UUCCUCGAAGGCUUCCAAUAU3'
||||||o||||||||||x|||
3'UUGGAAUCGUAGGUCCUGUAGUUCCGGGUCAAGGAGUUUCCGAAGGUCAUAUCUCUGAUCGUUUGGACCCGUUGAGAAAGG5' ( -30.60[84.07%] )
>miR477c	|CL5426.Contig2_All	|location[481,501]	|
5'UUCCUCGAAGGCUUCCAAUAU3'
||||||o||||||||||x|||
3'UUGGAAUCGUAGGUCCUGUAGUUCCGGGUCAAGGAGUUUCCGAAGGUCAUAUCUCUGAUCGUUUGGACCCGUUGAGAAAGG5' ( -30.60[84.07%] )
>miR477c	|Unigene23873_All	|location[1518,1538]	|
5'UUCCUCGAAGGCUUCCAAUAU3'
x|||o|||x||||||||x|||
3'CUUUGUUGAGGCUCUUCUACUAUUAUGGGCCAGGGGCUCCCGAAGGUCAUAACCCUUCGUACUUGGAGUACCGUUUGGAGC5' ( -27.10[74.25%] )
>miR482d-5p	|CL1816.Contig3_All	|location[2217,2235]	|
5'GGAUGGGUGGCUGAGACGG3'
o|||x||||||||||||o|
3'UUUCGACGGCUUCCAUAGCUUUAGUUCCUAUCUAACCACCGACUCUGUCCCCCUGUUUCCCGCUGCAAGCACUUCUCCU5' ( -32.20[74.19%] )
>miR482d-5p	|CL1816.Contig4_All	|location[2217,2235]	|
5'GGAUGGGUGGCUGAGACGG3'
o|||x||||||||||||o|
3'UUUCGACGGCUUCCAUAGCUUUAGUUCCUAUCUAACCACCGACUCUGUCCCCCUGUUUCCCGCUGCAAGCACUUCUCCU5' ( -32.20[74.19%] )
>miR482d-5p	|Unigene8047_All	|location[380,398]	|
5'GGAUGGGUGGCUGAGACGG3'
|oxo|||||||||||||x|
3'AUAGCCGUUUCCGGUACCGAACCUGCUUUGCUCGCCCACCGACUCUGACCUCACACUCCAACGGUAAGAGCAGCGCCUG5' ( -32.80[75.58%] )
>miR5077	|CL237.Contig1_All	|location[48,65]	|
5'UUCACGUCGGGUUCACCA3'
|o|x||o|o|||||||||
3'CUUCGUCGCGAAGCAGACGAAAGAGGUAAUAGGGGCGGUCCAAGUGGUUGUGGUUGCAAUUGCGGAGACGAGAGUAGA5' ( -26.50[76.81%] )
>miR5077	|Unigene5650_All	|location[456,473]	|
5'UUCACGUCGGGUUCACCA3'
x||x|||||||oo|||||
3'CACCGCGGUUGAGAUCAUUGUCAUCAGGGGCAGAGCAGCCCGGGUGGUGGUGGGCCGCGGCGCAUCGUCUAAACCUAA5' ( -28.00[80.69%] )
>miR5077	|Unigene16941_All	|location[1267,1284]	|
5'UUCACGUCGGGUUCACCA3'
|o||||||o||||||xx|
3'CAGAGAUAAAAGGACGGACGUAAUUUGAUAAGGUGCAGUCCAAGUCUUGGUGGGGGUACUAUGUAUUUACAAGAAGGA5' ( -26.20[75.50%] )
>miR5139	|CL252.Contig2_All	|location[222,239]	|
5'AACCUGGCUCUGAUACCA3'
|||||x||||||||||||
3'ACCAAGAGCUGUAGAGACGGGAGCAAGAGCUUGGAACGAGACUAUGGUGCAACAGAUCUGGAUACUAUGGUGCAACAG5' ( -27.10[80.65%] )
>miR5139	|CL467.Contig3_All	|location[87,104]	|
5'AACCUGGCUCUGAUACCA3'
|x|||x||||||||||||
3'GAGGAACUAGCACCACAUCUGUACUAUAGAUGGGAGCGAGACUAUGGUUUAACUACGUCCUGUUCUUCCCUUCGAAAC5' ( -28.30[82.75%] )
>miR5139	|CL3526.Contig2_All	|location[1759,1776]	|
5'AACCUGGCUCUGAUACCA3'
||x|ox||||||||||||
3'AGUUGACAAGAAGACGGUAGCUCGGUUCCGUUUGGACGAGACUAUGGUUAACUGCGUCACCUUAUUAUAUAAAAGAUC5' ( -26.50[77.49%] )
>miR5139	|CL4127.Contig1_All	|location[221,238]	|
5'AACCUGGCUCUGAUACCA3'
|||xx|||||||||||||
3'CGAUGGUUUCUUAGGCAACAGUUCGGGAGUUUGUUCCGAGACUAUGGUGAACAGUGUCCCAGUUUUAAAAGUGGUUUA5' ( -25.60[76.19%] )
>miR5139	|CL5259.Contig2_All	|location[358,375]	|
5'AACCUGGCUCUGAUACCA3'
|x|x|o||||||||||||
3'GAACUUAAAAAUAGCUUGUGGGAAGAAACUUGGAAUCGAGACUAUGGUCAACAACCCGGUUUGCCUUCGUUUAACCAU5' ( -27.40[81.79%] )
>miR5139	|CL5376.Contig1_All	|location[518,535]	|
5'AACCUGGCUCUGAUACCA3'
x||x|||||||||||||x
3'UAACAAAAAAAUGACUGUAUAAGUCCGAAGCUGAACCGAGACUAUGGAGAUAACCCUGACGAUUGGUUGACCAAGCGG5' ( -26.60[77.78%] )
>miR5139	|CL5791.Contig1_All	|location[1150,1167]	|
5'AACCUGGCUCUGAUACCA3'
||||oo||||||||||||
3'CAAACUCUAGAAAAGACCCAAAAGGUUUAAUUGGGUCGAGACUAUGGUACAGUUUCUAUACCUACUAGUUUUUUUACA5' ( -31.00[90.38%] )
>miR5139	|CL5791.Contig2_All	|location[1249,1266]	|
5'AACCUGGCUCUGAUACCA3'
||||oo||||||||||||
3'CAAACUCUAGAAAAGACCCAAAAGGUUUAAUUGGGUCGAGACUAUGGUACAGUUUCUAUACCUACUAGUUUUUUUACA5' ( -31.00[90.38%] )
>miR5139	|CL6691.Contig2_All	|location[14,31]	|
5'AACCUGGCUCUGAUACCA3'
|x||||||||||||||||
3'GCCCGGCCUGACUGGUGUUAGCUGACGUCCUGGGACCGAGACUAUGGUAACAUUGUCGGGG5' ( -32.80[97.33%] )
>miR5139	|CL8722.Contig1_All	|location[85,102]	|
5'AACCUGGCUCUGAUACCA3'
|x|x||||||||||||||
3'UUUCGGCGGCUGCCGCCUUCUCUUCCGAAAUCGAACCGAGACUAUGGUUGAACUUUUAUUCUGUUAUAUAAAACAUAA5' ( -25.90[75.73%] )
>miR5139	|CL10442.Contig1_All	|location[221,238]	|
5'AACCUGGCUCUGAUACCA3'
x|||||||x|||x||||x
3'UUUUAACCGGCUUAAACUGUUGGUCUGGACGUGGACCGUGACGAUGGCUCAGAUUUAUUGUAUCUUAUACCUUUUAUC5' ( -25.00[74.40%] )
>miR5139	|Unigene3076_All	|location[340,357]	|
5'AACCUGGCUCUGAUACCA3'
|x|xo|||||||||||||
3'CUUUCAAAAAAGGAAAAGAGGCAAGGCGCAUAGUGCCGAGACUAUGGUACGCCUUAAGAACUUAUCUUUGGCACGGAG5' ( -25.40[74.05%] )
>miR5139	|Unigene4070_All	|location[70,87]	|
5'AACCUGGCUCUGAUACCA3'
||||xo||||||||||||
3'AAAUCUAUAGUUUGAAAAGACGGUAGAGGUUUGGUUCGAGACUAUGGUCAAAGAAUACUGUUCGCGUUGUUUCAUUAA5' ( -27.00[80.60%] )
>miR5139	|Unigene4417_All	|location[48,65]	|
5'AACCUGGCUCUGAUACCA3'
|xx|||o||||||||||x
3'ACCGCGGGAGUACGAGUACGGGUUAGGUUCUCAGACUGAGACUAUGGGUUCAGGGUUUACUCAAAUGAUUCCAGCAAC5' ( -26.20[77.98%] )
>miR5139	|Unigene12438_All	|location[386,403]	|
5'AACCUGGCUCUGAUACCA3'
|||||||||||||x|x|x
3'AUAAUUGUAGUGGGUACAGAUUAACUCUAUUUGGACCGAGACUCUUGGCGACGACGACGAAAUGCCCGGUUCCAUCCC5' ( -28.20[84.18%] )
>miR5139	|Unigene18931_All	|location[6,23]	|
5'AACCUGGCUCUGAUACCA3'
|||x||||||||||||||
3'AAAAAUAGAAAUCAUACCCAAAAAUAGCAAUUGUACCGAGACUAUGGUAAAAA5' ( -27.80[81.05%] )
>miR5139	|Unigene22168_All	|location[13,30]	|
5'AACCUGGCUCUGAUACCA3'
|||||x||x|||||||||
3'AGUGGAUCUGUGGUGUGGGGACGGAUCCGAUUGGAGCGUGACUAUGGUAAGACAGUGCGG5' ( -25.70[74.93%] )
>miR5139	|Unigene25828_All	|location[697,714]	|
5'AACCUGGCUCUGAUACCA3'
|x|||x||||||||||||
3'CGAUACCCUGGUAAAACGGCUUAACGCCGUUAGGAGCGAGACUAUGGUACUUGUUCGAGAAGGAAUUACGGGGAUUUA5' ( -28.20[83.68%] )
>miR5139	|Unigene27508_All	|location[56,73]	|
5'AACCUGGCUCUGAUACCA3'
|||x||||||||||||||
3'AACCACUCCUAGACUUAAACCGCUAUUUGGUUGAACCGAGACUAUGGUACAGUUUACUACUAAAAGUAUAAAAACUAA5' ( -27.80[81.05%] )
>miR5139	|Unigene27617_All	|location[166,183]	|
5'AACCUGGCUCUGAUACCA3'
|x||ox||||||||||||
3'ACACGCAGCAGUCGGUAACUUUGUUCCUAUUAGGGACGAGACUAUGGUUGAACCGCAUCGCCUUCUUCCCUUUCCUUC5' ( -26.00[77.38%] )
>miR5139	|Unigene27977_All	|location[84,101]	|
5'AACCUGGCUCUGAUACCA3'
|||xx|||||||||||||
3'UUCCGGUGGCCGCCGUCUUCAUUUUGGGGAUUGCUCCGAGACUAUGGUUGAACUUGAAUUGUUUUAUAUUUUUAUAUA5' ( -26.41[77.22%] )
>miR5139	|Unigene28376_All	|location[233,250]	|
5'AACCUGGCUCUGAUACCA3'
|x||||||||||||||||
3'GCCCGGCCUGACUGGUGUUAGCUGACGUCCUGGGACCGAGACUAUGGUAACAUUGUCGGGGUCUUCGGGUGUAUCGUC5' ( -32.80[97.33%] )
>miR5139	|Unigene28376_All	|location[522,539]	|
5'AACCUGGCUCUGAUACCA3'
|x||||||||||||||||
3'GCCCGGCCUGACUGGUGUUAGCUGACGUCCUGGGACCGAGACUAUGGUAACAUUGUCGGGGUCUUCGGGUGUAUCGUC5' ( -32.80[97.33%] )
>miR5139	|Unigene48632_All	|location[40,57]	|
5'AACCUGGCUCUGAUACCA3'
x|x||o||||||||||||
3'GCUUGCUUGUCCCUCUUAAAAAAAAAAAGCAUUGAUCGAGACUAUGGUUCAAUCUUGAACCAGUGGUUUUAAAGAACA5' ( -26.20[77.98%] )
>miR5205a	|CL321.Contig3_All	|location[48,68]	|
5'CUUAGAAUUUGGACGAGGGAG3'
||o||||||||o|||||||x|
3'GCUCAGUAGUAGUUGUAACGAACCGGGGUAGAGUCUUAAACUUGCUCCCACGCUCGAUGAGCUUAGUAGUGGUGGGUACAG5' ( -31.90[84.39%] )
>miR5205a	|CL1747.Contig1_All	|location[108,128]	|
5'CUUAGAAUUUGGACGAGGGAG3'
|||||||||||||||||||xx
3'CACUCGGUGGACUCAGUAGUGGUCGAGUUAGAAUCUUAAACCUGCUCCCCAGCUCGAUGGGCUUAGUAGUGGUGGGCUCAG5' ( -34.50[91.27%] )
>miR5205a	|CL1747.Contig1_All	|location[158,178]	|
5'CUUAGAAUUUGGACGAGGGAG3'
|o|x||||||||||||o||||
3'CUCUCGUAGCGGUUUAAUAAGACCAGACUCGGACCUUAAACCUGCUUCCUCACUCGGUGGACUCAGUAGUGGUCGAGUUAG5' ( -29.90[79.95%] )
>miR5205a	|CL1747.Contig2_All	|location[180,200]	|
5'CUUAGAAUUUGGACGAGGGAG3'
|||||||||||||||||||||
3'GCUAUUUACGUAUCCUUUGAUUCCGAUCUCGAAUCUUAAACCUGCUCCCUCACUCGGUGGGCUCAGUAGUGGUCGUAACGG5' ( -37.40[100.00%] )
>miR5205a	|CL1747.Contig3_All	|location[108,128]	|
5'CUUAGAAUUUGGACGAGGGAG3'
|||||||||||||||||||xx
3'CACUCGGUGGACUCAGUAGUGGUCGAGUUAGAAUCUUAAACCUGCUCCCCAGCUCGAUGGGCUUAGUAGUGGUGGGCUCAG5' ( -34.50[91.27%] )
>miR5205a	|CL1747.Contig3_All	|location[158,178]	|
5'CUUAGAAUUUGGACGAGGGAG3'
|o|x||||||||||||o||||
3'CUCUCGUAGCGGUUUAAUAAGACCAGACUCGGACCUUAAACCUGCUUCCUCACUCGGUGGACUCAGUAGUGGUCGAGUUAG5' ( -29.90[79.95%] )
>miR5205a	|CL1747.Contig3_All	|location[357,377]	|
5'CUUAGAAUUUGGACGAGGGAG3'
|||||||||||||||||||||
3'GCUAUUUACGUAUCCUUUGAUUCCGAUCUCGAAUCUUAAACCUGCUCCCUCACUCGGUGGGCUCAGUAGUGGUCGUAACGG5' ( -37.40[100.00%] )
>miR5205a	|CL1747.Contig4_All	|location[180,200]	|
5'CUUAGAAUUUGGACGAGGGAG3'
|||||||||||||||||||||
3'GCUAUUUACGUAUCCUUUGAUUCCGAUCUCGAAUCUUAAACCUGCUCCCUCACUCGGUGGGCUCAGUAGUGGUCGUAACGG5' ( -37.40[100.00%] )
>miR5205a	|CL1747.Contig6_All	|location[108,128]	|
5'CUUAGAAUUUGGACGAGGGAG3'
|||||||||||||||||||xx
3'CACUCGGUGGACUCAGUAGUGGUCGAGUUAGAAUCUUAAACCUGCUCCCCAGCUCGAUGGGCUUAGUAGUGGUGGGCUCAG5' ( -34.50[91.27%] )
>miR5205a	|CL1747.Contig6_All	|location[158,178]	|
5'CUUAGAAUUUGGACGAGGGAG3'
|o|x||||||||||||o||||
3'CUCUCGUAGCGGUUUAAUAAGACCAGACUCGGACCUUAAACCUGCUUCCUCACUCGGUGGACUCAGUAGUGGUCGAGUUAG5' ( -29.90[79.95%] )
>miR5205a	|CL1747.Contig6_All	|location[357,377]	|
5'CUUAGAAUUUGGACGAGGGAG3'
|||||||||||||||||||||
3'GCUAUUUACGUAUCCUUUGAUUCCGAUCUCGAAUCUUAAACCUGCUCCCUCACUCGGUGGGCUCAGUAGUGGUCGUAACGG5' ( -37.40[100.00%] )
>miR5205a	|Unigene3312_All	|location[515,535]	|
5'CUUAGAAUUUGGACGAGGGAG3'
|||x||||||||||o|o||||
3'AGACUUUUGAACGCGCUUAAUGAUAGCGCUGAACCUUAAACCUGUUUCCUCGAUGUCAAGCCAUACCAAACCACGAAAGAA5' ( -28.00[75.07%] )
>miR5205a	|Unigene41692_All	|location[97,117]	|
5'CUUAGAAUUUGGACGAGGGAG3'
|||||||||||||||||||||
3'GCUAUUUACGUAUCCUUUGAUUCCGAUCUCGAAUCUUAAACCUGCUCCCUCACUCGGUGGGCUCAGUAGUGGUCGUAACGG5' ( -37.40[100.00%] )
>miR5213-5p	|CL2950.Contig3_All	|location[196,216]	|
5'UGCGUGUGUCUUCACCUCUGA3'
|o||o||||||||x|||||o|
3'UUCGUAAUAUCUCUACUAGACACUUUAAGGAUGCGCACAGAAGCGGAGAUUUUGAAUUCUUUUGUAGCAUAUAGGUAUAGA5' ( -32.60[79.32%] )
>miR5213-5p	|CL3692.Contig1_All	|location[224,244]	|
5'UGCGUGUGUCUUCACCUCUGA3'
oo||x||||||||||||||||
3'CGAACCACAUCUCUACUAGACACUUCAACAGUGCUCACAGAAGUGGAGACUUCGACUCCUUCUGCAGGGUGGACUCAGACU5' ( -34.20[83.21%] )
>miR5213-5p	|CL3692.Contig2_All	|location[226,246]	|
5'UGCGUGUGUCUUCACCUCUGA3'
oo||x||||||||||||||||
3'CGAACCACAUCUCUACUAGACACUUCAACAGUGCUCACAGAAGUGGAGACUUCGACUCCUUCUGCAGGGUGGACUCAGACU5' ( -34.20[83.21%] )
>miR5213-5p	|CL10866.Contig1_All	|location[623,643]	|
5'UGCGUGUGUCUUCACCUCUGA3'
|o||o||||||||x|||||o|
3'UUCGUACCAUGUCCAUUAAGCAUUUCAAGAAUGCGCACAGAAGAGGAGAUUUUGAGUUUUUAUGCAGCAUGAAGGCGUCUU5' ( -31.80[77.37%] )
>miR5213-5p	|Unigene9986_All	|location[160,180]	|
5'UGCGUGUGUCUUCACCUCUGA3'
|||||||||||||||||||||
3'UUCAUCGAAUCUUCACCAGUCACUUCAAGAACGCACACAGAAGUGGAGACUUUGAUUCAUAUAGAAGCGGAGACUUUGAGU5' ( -41.10[100.00%] )
>miR5213-5p	|Unigene19519_All	|location[448,468]	|
5'UGCGUGUGUCUUCACCUCUGA3'
||||o||o|||||x|||||||
3'UUCCACGCACCUCCACCAGUCAUUUCAAGAACGCGCAUAGAAGCGGAGACUUUGAUUCGCAUAGAGGUAGAGACUUUGAGU5' ( -34.90[84.91%] )
>miR5241a	|CL9434.Contig1_All	|location[616,636]	|
5'UGAUGAAUGGAAGACUGCUUU3'
|||o||||||||o||||xo||
3'ACCUCCGGAAAAUGCACCAUUUCAUUUGGGACUGCUUACCUUUUGACAGAACCUAUCAGGAGAAACCCUUAACGGUCUUCC5' ( -27.40[78.29%] )
>miR5241a	|Unigene18108_All	|location[60,80]	|
5'UGAUGAAUGGAAGACUGCUUU3'
||||||||x|||x|||||||o
3'UACGGGUCUUGGGGCAAGUAGCGCUGUUCUACUACUUAGCUUGUGACGAAGGUAGUUUCUACCCCUAUAGUGGUUUAUCUC5' ( -26.80[76.79%] )
>miR5241a	|Unigene30598_All	|location[100,120]	|
5'UGAUGAAUGGAAGACUGCUUU3'
x|||||x||||||||||||||
3'ACCGAUAGUGGUCUAUUCCUAGGCCAGUCCCCUACUCACCUUCUGACGAAAGUUUUGGUUUAUCCCCAAUAUGCUCAGCGA5' ( -29.80[85.63%] )
>miR529	|CL2844.Contig1_All	|location[691,712]	|
5'UGAAGAAGAGAUAGUAGUAGAG3'
|||||||o|||||||x|o|||o
3'UCCGCUGACUUCUUUUCUAUCAACGUCUUUUUGUUUGUAACCUUUUUAGUUUUCGAUUU5' ( -27.50[75.76%] )
>miR529	|CL4435.Contig2_All	|location[267,288]	|
5'UGAAGAAGAGAUAGUAGUAGAG3'
x|||||x|||||||o||o||||
3'CGGCCCUGUCUCGGAUGUCUUCUGCUCUAUCGUCGUCUCCGGCGUUCUGUCCGUCUUUAUGUCCUCCUC5' ( -31.20[85.48%] )
>miR529	|Unigene29272_All	|location[613,634]	|
5'UGAAGAAGAGAUAGUAGUAGAG3'
|o|||||||||||||||x||||
3'AGAGCAUUCGCGAGAGACCAAGAUCUAUCUAUUUCUUCUCUAUCAUCCUCUCUCUUACCUCCCCUGACUACUCGAAUCCCGA5' ( -29.30[81.16%] )
>miR535d	|CL8167.Contig1_All	|location[546,566]	|
5'UGACGGCGAGAGAGAGCACAC3'
||||||x||||||||||||||
3'AAAACAAGACUAGUAACACUGUGGUAACGAACUGCCUCUCUCUCUCGUGUGAACAACCGUAAGUACGUUUCCUGUCCUAAC5' ( -38.80[87.00%] )
>miR535d	|CL8167.Contig2_All	|location[468,488]	|
5'UGACGGCGAGAGAGAGCACAC3'
||||||x||||||||||||||
3'AAAACAAGACUAGUAACACUGUGGUAACGAACUGCCUCUCUCUCUCGUGUGAACAACCGUAAGUACGUUUCCUGUCCUAAC5' ( -38.80[87.00%] )
>miR535d	|CL8167.Contig3_All	|location[295,315]	|
5'UGACGGCGAGAGAGAGCACAC3'
||||||x||||||||||||||
3'AAAACAAGACUAGUAACACUGUGGUAACGAACUGCCUCUCUCUCUCGUGUGAACAACCGUAAGUACGUUUCCUGUCCUAAC5' ( -38.80[87.00%] )
>miR535d	|CL8167.Contig4_All	|location[631,651]	|
5'UGACGGCGAGAGAGAGCACAC3'
||||||x||||||||||||||
3'AAAACAAGACUAGUAACACUGUGGUAACGAACUGCCUCUCUCUCUCGUGUGAACAACCGUAAGUACGUUUCCUGUCCUAAC5' ( -38.80[87.00%] )
>miR535d	|CL8167.Contig5_All	|location[553,573]	|
5'UGACGGCGAGAGAGAGCACAC3'
||||||x||||||||||||||
3'AAAACAAGACUAGUAACACUGUGGUAACGAACUGCCUCUCUCUCUCGUGUGAACAACCGUAAGUACGUUUCCUGUCCUAAC5' ( -38.80[87.00%] )
>miR5485	|CL724.Contig1_All	|location[275,295]	|
5'UGACAGAUUGGUAUCAGAGCA3'
||||||||||||||||||||x
3'CACUGUCUAACCAUAGUCUCGAGAACCAAUUGUGACUCUUCUUCAGAGUCAC5' ( -37.60[100%] )
>miR5485	|CL3823.Contig1_All	|location[141,161]	|
5'UGACAGAUUGGUAUCAGAGCA3'
|||||o|x||||||||||||x
3'GUAGAACGACGCGUACUUUGAGAUCCGGGCACUGUUUCACCAUAGUCUCGCCCUGCUCACCGUUAUUCGUGUUCCCACGCA5' ( -31.40[83.96%] )
>miR5485	|CL3877.Contig1_All	|location[1085,1105]	|
5'UGACAGAUUGGUAUCAGAGCA3'
||||||||||||||||||||x
3'CCCAACCUUAUGGAACCUUUAAGCCCCCGCACUGUCUAACCAUAGUCUCGAGGUCCAAUCGGAUCUAUCCCCACACCACAG5' ( -37.60[100%] )
>miR5485	|CL3877.Contig2_All	|location[1093,1113]	|
5'UGACAGAUUGGUAUCAGAGCA3'
||||||||||||||||||||x
3'CCCAACCUUAUGGAACCUUUAAGCCCCCGCACUGUCUAACCAUAGUCUCGAGGUCCAAUCGGAUCUAUCCCCACACCACAG5' ( -37.60[100%] )
>miR5485	|CL3877.Contig3_All	|location[1401,1421]	|
5'UGACAGAUUGGUAUCAGAGCA3'
||||||||||||||||||||x
3'CCCAACCUUAUGGAACCUUUAAGCCCCCGCACUGUCUAACCAUAGUCUCGAGAUCCAAUCGGAUCUGUCCUCUCACCACAG5' ( -37.60[100%] )
>miR5485	|CL3877.Contig4_All	|location[1401,1421]	|
5'UGACAGAUUGGUAUCAGAGCA3'
||||||||||||||||||||x
3'CCCAACCUUAUGGAACCUUUAAGCCCCCGCACUGUCUAACCAUAGUCUCGAGAUCCAAUCGGAUCUGUCCUCUCACCACAG5' ( -37.60[100%] )
>miR5485	|CL4551.Contig1_All	|location[344,364]	|
5'UGACAGAUUGGUAUCAGAGCA3'
|||||||||||||||||||||
3'CUCCAGACUUAUCAGACCUUAAACCCCCGCACUGUCUAACCAUAGUCUCGUACCAAUUGUGACUCUACUUCCGAGUCACCU5' ( -37.60[100.00%] )
>miR5485	|Unigene637_All	|location[198,218]	|
5'UGACAGAUUGGUAUCAGAGCA3'
|||||||x|||||||||||||
3'ACCAAGAGCUGCCAAGCCUUAAACCCCCGCACUGUCUUACCAUAGUCUCGUACCAAUUACGACUCUACUUCCGAGUCAUUC5' ( -34.40[91.49%] )
>miR5485	|Unigene3878_All	|location[216,236]	|
5'UGACAGAUUGGUAUCAGAGCA3'
|x|||o|o||||||||||||x
3'AGUAGUGAAAAGACGGAGACUAGUGUUUGACCAUAGUCUCGAUAACCACAAUUUCGCUAGGUUAUUAUUGUA5' ( -31.10[82.71%] )
>miR5485	|Unigene3987_All	|location[234,254]	|
5'UGACAGAUUGGUAUCAGAGCA3'
||||||||||||||||||||x
3'AUGCUUUCAUAAUAAGAUUUUUAGCCCAGCACUGUCUAACCAUAGUCUCGAAGCCAAUUGUGACUCCACUUAUGAGUCACC5' ( -37.60[100.00%] )
>miR5485	|Unigene18145_All	|location[1403,1423]	|
5'UGACAGAUUGGUAUCAGAGCA3'
||||||x|||||||||||||x
3'UUUAUCACCCAACAGGUCUUUACGCCCCACACUGUCAAACCAUAGUCUCGAGAUCCAAUCGGAUCUGUCCUCUCACCACAG5' ( -33.00[88.00%] )
>miR5485	|Unigene18872_All	|location[340,360]	|
5'UGACAGAUUGGUAUCAGAGCA3'
|||||||x||||||||||||x
3'GAUCCCCAACCGGACCUAUAAAAAUUCCACACUGUCUUACCAUAGUCUCGGUAAGUUGGCUGUUUUUAAUUAAUACUCUCA5' ( -34.20[91.20%] )
>miR5485	|Unigene23597_All	|location[879,899]	|
5'UGACAGAUUGGUAUCAGAGCA3'
||||||||||||||x|||||x
3'UUAGCCCCGCACUGUCUAACCAUAUUCUCGAGAUCCAAUCGGAUCCGUCCCCUCACAGAUC5' ( -31.40[83.73%] )
>miR5485	|Unigene23599_All	|location[798,818]	|
5'UGACAGAUUGGUAUCAGAGCA3'
||||||||||||||||||||x
3'AAACCCCCGCACUGUCUAACCAUAGUCUCGAGAUCCAAUCGGAUCCGUCCCCUCACAGAUC5' ( -37.60[100%] )
>miR5485	|Unigene23600_All	|location[707,727]	|
5'UGACAGAUUGGUAUCAGAGCA3'
||||||||||||||||||||x
3'AAACCCCCGCACUGUCUAACCAUAGUCUCGAGAUCCAAUCGGAUCCGUCCCCUCACAGAUC5' ( -37.60[100%] )
>miR5485	|Unigene29564_All	|location[24,44]	|
5'UGACAGAUUGGUAUCAGAGCA3'
||||||||||||||||||||x
3'GACCUAAGGACACAUACCUUAAACCCCCGUACUGUCUAACCAUAGUCUCGAGAUUCAAUCGGAUCCGUCCCCUC5' ( -37.70[100%] )
>miR5485	|Unigene34822_All	|location[221,241]	|
5'UGACAGAUUGGUAUCAGAGCA3'
|o|||oxo|||||||||||||
3'UCUCAAAGAUUGUUAGACCAUAGUCUCGUGUUGACCCUUAGUUUCGUCGUCAGAAACUU5' ( -28.60[75.66%] )
>miR5485	|Unigene45975_All	|location[7,27]	|
5'UGACAGAUUGGUAUCAGAGCA3'
ox|||o||||||||||||||x
3'UAUCUCAAAAUCAUUGCGUAAUGAAUAAGAGAUGUUUAACCAUAGUCUCGGGCCCAA5' ( -30.90[81.75%] )
>miR5641	|Unigene16090_All	|location[57,77]	|
5'UGGAUAGAAGAUGAAGAGUUG3'
||o|||||||||||||||xxo
3'UUCUAAAGUACCCUCUUCCUAAGCAACUCUACUUAUCUUCUACUUCUCCCUAAACAACUAUACUUAUCUGUGAGAAAAACU5' ( -27.20[77.94%] )
>miR5641	|Unigene41676_All	|location[258,278]	|
5'UGGAUAGAAGAUGAAGAGUUG3'
||||ox||||||||||||ox|
3'CUGUAACCUCUUCUCCACCAACGUGUUUUCACCUGGCUUCUACUUCUCGUCUGGAAAAAAACUCCAACAGGUAAGAAUGGG5' ( -27.20[79.07%] )
>miR5658	|CL58.Contig1_All	|location[209,229]	|
5'AUAUGGUGUUGAUGAUGAUAA3'
|x|||o|||||||||||||x|
3'UUGAACUAAACUCGUUAGGCACCGACUUAAUCUACUACAACUACUACUAAUCACGAGGGUGUACCUACUCCUCGUUUUCGG5' ( -24.30[78.39%] )
>miR5658	|CL5944.Contig3_All	|location[629,649]	|
5'AUAUGGUGUUGAUGAUGAUAA3'
||x|||||||||||x|||||x
3'ACCCACCGGUAGUUUCCCUCUAGUUCCCGUUAAACCACAACUACAACUAUCACGUCGACGUAUAUGACCUUUGGAGUACGC5' ( -23.20[75.82%] )
>miR5658	|CL8686.Contig1_All	|location[422,442]	|
5'AUAUGGUGUUGAUGAUGAUAA3'
|||||||||||||||||||||
3'UCACUGUAAAUUUUUUAGUAGUUGUUUAGCUAUACCACAACUACUACUAUUAAAACCCGGGGAUCACAUGAAGUGCUUCAC5' ( -30.60[100.00%] )
>miR5658	|CL9561.Contig1_All	|location[423,443]	|
5'AUAUGGUGUUGAUGAUGAUAA3'
||x||o||o||||||||||x|
3'CAGAGGAUUUCGGUGUGGUCUUCUACUAUAUAGACUACGACUACUACUACUCUUCUUAAACUUUCUACAGUACUUUCACUG5' ( -24.00[77.42%] )
>miR5658	|CL9561.Contig2_All	|location[491,511]	|
5'AUAUGGUGUUGAUGAUGAUAA3'
||x||o||o||||||||||x|
3'CAGAGGAUUUCGGUGUGGUCUUCUACUAUAUAGACUACGACUACUACUACUCUUCUUAAACUUUCUACAGUACUUUCACUG5' ( -24.00[77.42%] )
>miR5658	|Unigene4876_All	|location[218,238]	|
5'AUAUGGUGUUGAUGAUGAUAA3'
|x|x||||||||||||||xx|
3'AGACCUCUUUCUAAUACUCCUUCAGCCUCGUCUUCCACAACUACUACUUCUUCUUCCCCUUCUAAUGAUUUUCUUUUCUUU5' ( -23.80[76.53%] )
>miR5658	|Unigene10938_All	|location[444,464]	|
5'AUAUGGUGUUGAUGAUGAUAA3'
|xx|o||||||||||o|||||
3'UUCACCAAUAAUAAUCUUACUAAAACUACCUCCAUCACAACUACUGCUAUUCUCAAAACAACAACAACAUGUACUUUUAGU5' ( -24.90[81.91%] )
>miR5658	|Unigene13921_All	|location[1954,1974]	|
5'AUAUGGUGUUGAUGAUGAUAA3'
x||||x||o||||||||||x|
3'UCGUCAACAAUUUCAACAACUGGACCUACUAAUACGACGACUACUACUAGUUAUACUUCUUUUUGACUUCUUUCUUUGAAA5' ( -24.60[80.66%] )
>miR5658	|Unigene20546_All	|location[378,398]	|
5'AUAUGGUGUUGAUGAUGAUAA3'
||||||||||||||||x|x|x
3'GUAAGGAAAGAAAGGUUAUACUCUUCUGGGUAUACCACAACUACUAGUUUCUAGAGUCGAAGAUCAAAACGUUAUAUAAGA5' ( -24.30[78.14%] )
>miR5658	|Unigene30031_All	|location[672,692]	|
5'AUAUGGUGUUGAUGAUGAUAA3'
||||||||x||||||||||x|
3'GACGAAACCUCCGCACUAAAUAUACCACUACUACUACUACUACAUCUAAUAUCCUUUCAACCUUCUCUAAA5' ( -25.60[82.05%] )
>miR5658	|Unigene30032_All	|location[596,616]	|
5'AUAUGGUGUUGAUGAUGAUAA3'
||||||||x||||||||||x|
3'GACGAAACCUCCGCACUAAAUAUACCACUACUACUACUACUACAUCUAAUAUCCUUUCAACCUUCUCUAAA5' ( -25.60[82.05%] )
>miR5658	|Unigene45086_All	|location[178,198]	|
5'AUAUGGUGUUGAUGAUGAUAA3'
|x|x||||||||||||||xx|
3'AGACCUCUUUCUAAUACUCCUUCAGCCUCGUCUUCCACAACUACUACUUCUUCUUCCCCUUCUAAUGAUUUUCUUUUCUUU5' ( -23.80[76.53%] )
>miR5671	|CL1164.Contig3_All	|location[1561,1579]	|
5'CAUGGUGGUGACGGGUGAC3'
x||x|||||||||||||||
3'UAUAUAUUAAAUAAUAUAAGAAUUUAACAAAUAACACCACUGCCCACUGUCAUUCGUUAGAGAAAAGACUCGUUGUAUC5' ( -32.00[80.00%] )
>miR5671	|CL3193.Contig2_All	|location[59,77]	|
5'CAUGGUGGUGACGGGUGAC3'
x|o|||||||||o|o||||
3'AGCGCACUCCCUCCUACUCUAAACUUACGAUUGCCACCACUGUCUACUGUUGUUUAUUUUUACUCUUUCGCCUCCCCCC5' ( -31.50[78.75%] )
>miR5671	|CL4947.Contig1_All	|location[779,797]	|
5'CAUGGUGGUGACGGGUGAC3'
|||xo|||||||o||||||
3'AAGGUAAGAGUUCAGAUACUUUCACUUCUCGUAGUACCACUGUCCACUGUUAACCCCUUGACGUUUAAGGUAACGUUUC5' ( -31.30[79.64%] )
>miR5671	|CL4947.Contig3_All	|location[370,388]	|
5'CAUGGUGGUGACGGGUGAC3'
|||xo|||||||o||||||
3'AAGGUAAGAGUUCAGAUACUUUCACUUCUCGUAGUACCACUGUCCACUGUUAACCCCUUGACGUUUAAGGUAACGUUUC5' ( -31.30[79.64%] )
>miR5671	|Unigene342_All	|location[70,88]	|
5'CAUGGUGGUGACGGGUGAC3'
xx|||||o||||||||o||
3'AGUUGACACCUGCCAUCGUAUCUCCCGAUGCCACCACUACUGCCCAUUGCCUCUUAACCCCAAGCUAAGGCCUCUCCCC5' ( -31.50[77.78%] )
>miR5671	|Unigene2258_All	|location[79,97]	|
5'CAUGGUGGUGACGGGUGAC3'
x|||||||o|||x||o|||
3'UUUCAACUUCAUCAAUUCAUGUCGAUACAGAUACCACCGCUGGCCGCUGCCUCCCAAAACGUAAACUCACAAUUUAGAC5' ( -32.50[80.25%] )
>miR5671	|Unigene25450_All	|location[335,353]	|
5'CAUGGUGGUGACGGGUGAC3'
||||||||||||oo|||xx
3'UAACUGGUCGGACGUAACAGAAUACUAUCAGUACCACCACUGUUCACGACAAGAUCAAGUCCUCUGAUGCUCCUCCGGU5' ( -31.70[78.66%] )
>miR5671	|Unigene25706_All	|location[306,324]	|
5'CAUGGUGGUGACGGGUGAC3'
x||||o||||||x||||||
3'UAAACGAAGGAUGUUUUUUCACAGCCACUUCUACCGCCACUGACCACUGCCUACAACCGACAACCGCCAUACUUCAUUU5' ( -30.50[76.63%] )
>miR5769	|CL5982.Contig1_All	|location[45,65]	|
5'UGAGGGAAAGAAGACAAAGAA3'
|||||o|||||||||||||||
3'GGGUUUCCGGUUCCGGCGUCGACCGUCGCGACUCCUUUUCUUCUGUUUCUUCCAAAGUUUCUUCUUCGAGCGGUCUCUCUC5' ( -31.70[91.62%] )
>miR5769	|CL8804.Contig1_All	|location[159,179]	|
5'UGAGGGAAAGAAGACAAAGAA3'
|||x|||||||||||||||||
3'GAACCUGAACUCUAGGAACUAUAUUUUUGUACUACCUUUCUUCUGUUUCUUUGUCAAUAACAGUCACCGUUUGACCACUUG5' ( -28.00[81.16%] )
>miR5769	|CL8804.Contig2_All	|location[159,179]	|
5'UGAGGGAAAGAAGACAAAGAA3'
|||x|||||||||||||||||
3'GAACCUGAACUCUAGGAACUAUAUUUUUGUACUACCUUUCUUCUGUUUCUUUGUCAAUAACAGUCACCGUUUGACCACUUG5' ( -28.00[81.16%] )
>miR5769	|CL8804.Contig3_All	|location[159,179]	|
5'UGAGGGAAAGAAGACAAAGAA3'
|||x|||||||||||||||||
3'GAACCUGAACUCUAGGAACUAUAUUUUUGUACUACCUUUCUUCUGUUUCUUUGUCAAUAACAGUCACCGUUUGACCACUUG5' ( -28.00[81.16%] )
>miR5769	|CL11209.Contig2_All	|location[831,851]	|
5'UGAGGGAAAGAAGACAAAGAA3'
x||x||||||||||||||o||
3'GACACAGAACUCCAGGAACUAUAUCUUCGUCCUGCCUUUCUUCUGUUUUUUUUUUUUGUUGUUAAUAGUCUGCGUUUAACU5' ( -26.10[75.65%] )
>miR5769	|Unigene6068_All	|location[148,168]	|
5'UGAGGGAAAGAAGACAAAGAA3'
x||||||||||||||||x||x
3'CCUUGUCUUUUAAACUUCGUUCUACCAACACCUCCCUUUCUUCUGUUCCUACGAAGAUACCAAAACUCUUGUCCUUCUUUA5' ( -29.00[83.82%] )
>miR5769	|Unigene14974_All	|location[415,435]	|
5'UGAGGGAAAGAAGACAAAGAA3'
||||o||||||||||xx|x||
3'AAAGUACCUACUCAGGUACAAAUGGCACCUACUCUCUUUCUUCUGCCUGUUCUUCCAAUUAACCGCAGGGACCCCGCUCCG5' ( -25.50[74.13%] )
>miR5769	|Unigene30988_All	|location[114,134]	|
5'UGAGGGAAAGAAGACAAAGAA3'
x|||o|||x|||||||||||x
3'ACACUUAGACCACCUCAUCCAAUUAUUUAACCUCUCUUCCUUCUGUUUCUACGACGCCUUCCACUUUUUUUUUUUGUUUAU5' ( -26.00[75.14%] )
>miR5782	|CL224.Contig1_All	|location[615,635]	|
5'AAGCGGUAGGAGGACGUUCAG3'
|||||||||||||||||||||
3'CAGCUCUUCGAGCUCCAGACAAGGCAGAGCUUCGCCAUCCUCCUGCAAGUCUAAGAACAGAAACACACGAAAGAGGAAGGG5' ( -41.10[100.00%] )
>miR5782	|CL224.Contig3_All	|location[248,268]	|
5'AAGCGGUAGGAGGACGUUCAG3'
|||||||||||||||||||||
3'CAGCUCUUCGAGCUCCAGACAAGGCAGAGCUUCGCCAUCCUCCUGCAAGUCUAAGAACAGAAACACACGAAAGAAGAAGGG5' ( -41.10[100.00%] )
>miR5813	|CL5500.Contig1_All	|location[8,29]	|
5'ACAGCAGGACGGUGGUCAUGGA3'
||||x|||||||||||||||||
3'UCUCUGGUCUUUUCCACAUCGAACUAGAUCUGUCUUCCUGCCACCAGUACCUUCAGCUU5' ( -39.40[85.65%] )
>miR5813	|CL5500.Contig2_All	|location[8,29]	|
5'ACAGCAGGACGGUGGUCAUGGA3'
||||x|||||||||||||||||
3'UCUCUGGUCUUUUCCACAUCGAACUAGAUCUGUCUUCCUGCCACCAGUACCUUCAGCUU5' ( -39.40[85.65%] )
>miR5827	|CL3942.Contig3_All	|location[993,1013]	|
5'UUUAUUGCGAUUUGGACACUC3'
|oo|o|||x||||||||||||
3'GUGGCAGGUAAACGGUCUAGGUUAUACGCCAGGUGACGAUAAACCUGUGAGCAUACUGUAGAGCACAGGGUUUACUAGAUC5' ( -27.10[81.38%] )
>miR6113	|CL1583.Contig2_All	|location[397,418]	|
5'UCUGAAACUCAAGAAAACGUCG3'
||oo||||||||||||||o||o
3'CGCCAGUCGUUUGAACUACCUAAGGCAUGGAGGUUUUGAGUUCUUUUGUAGUUUGAACAUAGCUCUAAAGUCUAAGAAACUG5' ( -29.90[83.99%] )
>miR6113	|CL5031.Contig2_All	|location[69,90]	|
5'UCUGAAACUCAAGAAAACGUCG3'
||||||||||||||||||x||o
3'CAGGCAUUUUCAUUCGGACCAUAGGAAGGGAGACUUUGAGUUCUUUUGAAGUAUAAAAAAACCACCUUACCUUCUCCUCCUU5' ( -29.10[80.83%] )
>miR6113	|CL10866.Contig1_All	|location[606,627]	|
5'UCUGAAACUCAAGAAAACGUCG3'
|||o||||||||o||x||||||
3'UAAGCAUUUCAAGAAUGCGCACAGAAGAGGAGAUUUUGAGUUUUUAUGCAGCAUGAAGGCGUCUUCCCGUGUUCUUAGAGGA5' ( -27.70[76.94%] )
>miR6113	|Unigene9986_All	|location[119,140]	|
5'UCUGAAACUCAAGAAAACGUCG3'
|||||||||||||||x||o|||
3'AAGUGGAGACUUUGAUUCAUAUAGAAGCGGAGACUUUGAGUUCUUAUGUAGCAUUAAAUUAACUCCCUAACCUAAUGUAUUU5' ( -30.70[85.28%] )
>miR6113	|Unigene19519_All	|location[407,428]	|
5'UCUGAAACUCAAGAAAACGUCG3'
||||||||||||||||||||||
3'AAGCGGAGACUUUGAUUCGCAUAGAGGUAGAGACUUUGAGUUCUUUUGCAGCAUUAAAUUAGCUCACUAACUUUACGUACUU5' ( -36.00[100.00%] )
>miR6113	|Unigene25717_All	|location[108,129]	|
5'UCUGAAACUCAAGAAAACGUCG3'
||oo|||||||xo|||||||||
3'UAGCCACUUAGAGGUGAGUGACAGGAGGUGAGGUUUUGAGUCUUUUUGCAGCAUGAACUUAACCUAAAGACGAGAGAGGGGA5' ( -27.70[76.94%] )
>miR6113	|Unigene36118_All	|location[161,182]	|
5'UCUGAAACUCAAGAAAACGUCG3'
||||||||||||o||x||o||o
3'UAGCCACUUCAAAUAGGCUCACAGGAACGGAGACUUUGAGUUUUUAUGUAGUAUAAAGGUCACUACUCUACUACUUCUACUG5' ( -26.90[74.72%] )
>miR6430	|CL224.Contig1_All	|location[948,968]	|
5'UGAUGGAUUAAUUGUUGCAUA3'
|||||||||||||||||||||
3'UCGACUGAUUACACAUCGUUUACUUCAUUUACUACCUAAUUAACAACGUAUACCGAGACCACCACCCCACCAUCAUAAUCC5' ( -30.60[100.00%] )
>miR6430	|CL224.Contig2_All	|location[994,1014]	|
5'UGAUGGAUUAAUUGUUGCAUA3'
||||||||||||x||||||||
3'UCGACUGAUUACACAUCGUUUACUUCAUUUACUACCUAAUUACCAACGUAUACCGAGACCACCACCCCACCAUCAUAAUCC5' ( -26.50[86.60%] )
>miR6430	|CL224.Contig3_All	|location[581,601]	|
5'UGAUGGAUUAAUUGUUGCAUA3'
||||||||||||x||||||||
3'UCGACUGAUUACACAUCGUUUACUUCAUUUACUACCUAAUUACCAACGUAUACCGAGACCACCACCCCACCAUUAUAAUCC5' ( -26.50[86.60%] )
>miR6430	|CL3599.Contig2_All	|location[666,686]	|
5'UGAUGGAUUAAUUGUUGCAUA3'
||||||||o|||||x|||x|x
3'ACGUAGUUAUAGAAGCUGAAAGUGGUUUCAACUACCUAGUUAACCACGGAAGGGUAGGAAGGUUCGUCGGAGGUCCAUUCA5' ( -24.10[78.50%] )
>miR6430	|CL10941.Contig2_All	|location[1243,1263]	|
5'UGAUGGAUUAAUUGUUGCAUA3'
|||||x||o||o|||||||x|
3'ACCACGAGAGUGGUAAGGUUCUCUCGACGAACUACGUAGUUGACAACGUCUUCGAUAAUCACAGUAGAGAACGACCAUGCU5' ( -24.20[78.83%] )
>miR6430	|Unigene12399_All	|location[30,50]	|
5'UGAUGGAUUAAUUGUUGCAUA3'
|||||||xo||||||||||xx
3'UAGACUGGCAUCAAACCUCCUUUGUCAAGGACUACCUCGUUAACAACGUUAGGUUCUACAAGUGGUUGUGUAUAUAAAAC5' ( -24.90[81.11%] )
>miR6464	|CL10020.Contig1_All	|location[298,318]	|
5'UGAUAGCUUUGUUGGAUGUUA3'
|||||||x|||||o|||||||
3'UAAACGAAGCGUUCAAGUUUGUACUAUUACACUAUCGUAACAAUCUACAAUAGUAUAGUGAAGUUCCAUCAUUGUAUCUCC5' ( -26.20[80.37%] )
>miR6464	|Unigene6897_All	|location[134,154]	|
5'UGAUAGCUUUGUUGGAUGUUA3'
x|x||||o||||||||||o||
3'CUCAACAAUUACCUUACGAACUCCAACUAGUCGAUCGGAACAACCUACGAUGUCAAGCUCUAUCACUGUACGUGUUUCUCU5' ( -27.20[82.93%] )
>miR6464	|Unigene12082_All	|location[207,227]	|
5'UGAUAGCUUUGUUGGAUGUUA3'
||x||||||||o||||||xx|
3'UAGACAGCUGGCUUCUAUCUUAAGGUAAAGACCAUCGAAACGACCUACCCUAAGAAACAUUUUAAUUUAAUUAAAUAGUCU5' ( -25.00[75.99%] )
>miR6464	|Unigene47786_All	|location[25,45]	|
5'UGAUAGCUUUGUUGGAUGUUA3'
|||o|||o|||||o|x|||||
3'UGAAUCCAAUUUUCCGAUUAAAGCAAAUCCACUGUCGGAACAAUCAACAAUGACAUUACAUGUUACAAUUUGGAG5' ( -25.30[77.85%] )
>miR7127a	|CL6466.Contig2_All	|location[542,562]	|
5'AUACUCAAUCCAAUUCUCAUA3'
|ox|||||o|||||||||x||
3'UGAAUGUCACGUUGUUUUUUAUCUGUAAAUUGAGAGUUGGGUUAAGAGGAUGGUAAGAAUUUUAAUUAUUAAAUAAAAAUU5' ( -24.80[81.31%] )
>miR7127a	|CL8515.Contig1_All	|location[329,349]	|
5'AUACUCAAUCCAAUUCUCAUA3'
|||||||||||||||||||||
3'GUUAAGAAUAUGAGUUAAGAGAAUAGUAAAUAUGAGUUAGGUUAAGAGUAUAGUGAAUGUGUGUGUUUUUUUUUACAGAUU5' ( -31.20[100.00%] )
>miR7127a	|CL8515.Contig1_All	|location[369,389]	|
5'AUACUCAAUCCAAUUCUCAUA3'
|o||||||o||||||||x|||
3'GUCAAGAAUAUGGGACAACAGUAUAGUAAAUGUGAGUUGGGUUAAGAAUAUGAGUUAAGAGAAUAGUAAAUAUGAGUUAGG5' ( -24.30[78.14%] )
>miR7127a	|CL8515.Contig2_All	|location[380,400]	|
5'AUACUCAAUCCAAUUCUCAUA3'
|||||||||||||||||||||
3'GUUAAGAAUAUGAGUUAAGAGAAUAGUAAAUAUGAGUUAGGUUAAGAGUAUAGUGAAUGUGUGUGUUUUUUUUUACAGAUU5' ( -31.20[100.00%] )
>miR7127a	|CL8515.Contig2_All	|location[420,440]	|
5'AUACUCAAUCCAAUUCUCAUA3'
|o||||||o||||||||x|||
3'GUCAAGAAUAUGGGACAACAGUAUAGUAAAUGUGAGUUGGGUUAAGAAUAUGAGUUAAGAGAAUAGUAAAUAUGAGUUAGG5' ( -24.30[78.14%] )
>miR7532a	|CL4144.Contig1_All	|location[1517,1537]	|
5'GAACAGCCUCUGGUCGAUGGA3'
|||||||||||||||||||||
3'CAUGAGUAUUGGCGUAGUCCAGAGGUUCCACUUGUCGGAGACCAGCUACCUUGUUACAUCCGUUCCCUUCAGCCGUUUUAC5' ( -44.00[100.00%] )
>miR7536a	|CL1720.Contig1_All	|location[451,471]	|
5'UAAGACAUACUCGCAAGAUUG3'
|||||||||||||||||||||
3'CACGUGCCCGUUUUUUUGGUCAACAUAUACAUUCUGUAUGAGCGUUCUAACGGGUAGGGCGUUCUUACUUUCGCUCGUCCG5' ( -33.60[100.00%] )
>miR7536a	|CL1720.Contig3_All	|location[451,471]	|
5'UAAGACAUACUCGCAAGAUUG3'
|||||||||||||||||||||
3'CACGUGCCCGUUUUUUUGGUCAACAUAUACAUUCUGUAUGAGCGUUCUAACGGGUAGGGCGUUCUUACUUUCGCUCGUCCG5' ( -33.60[100.00%] )
>miR7536a	|CL1720.Contig4_All	|location[636,656]	|
5'UAAGACAUACUCGCAAGAUUG3'
|||||||||||||||||||||
3'CACGUGCCCGUUUUUUUGGUCAACAUAUACAUUCUGUAUGAGCGUUCUAACGGGUAGGGCGUUCUUACUUUCGCUCGUCCG5' ( -33.60[100.00%] )
>miR7722-3p	|CL3949.Contig1_All	|location[184,204]	|
5'UAAGGGUACGAGGAUGAGAAG3'
o|x|||||||||||||x||x|
3'GAGGGCUCUGUGCUCGUCAUGGACCCGUCGGUACCCAUGCUCCUACCCUACUAUAGUUCUUUCCAGCUCUACCGGGACAUA5' ( -28.60[74.09%] )
>miR7722-3p	|CL3949.Contig2_All	|location[184,204]	|
5'UAAGGGUACGAGGAUGAGAAG3'
o|x|||||||||||||x||x|
3'GAGGGCUCUGUGCUCGUCAUGGACCCGUCGGUACCCAUGCUCCUACCCUACUAUAGUUCUUUCCAGCUCUACCGGGACAUA5' ( -28.60[74.09%] )
>miR7722-3p	|CL3949.Contig6_All	|location[184,204]	|
5'UAAGGGUACGAGGAUGAGAAG3'
o|x|||||||||||||x||x|
3'GAGGGCUCUGUGCUCGUCAUGGACCCGUCGGUACCCAUGCUCCUACCCUACUAUAGUUCUUUCCAGCUCUACCGGGACAUA5' ( -28.60[74.09%] )
>miR7722-3p	|CL6544.Contig1_All	|location[1040,1060]	|
5'UAAGGGUACGAGGAUGAGAAG3'
|||o|||||||||||||||||
3'GCCAACCCCUUUCAAAAAAUAUAUCUCGGGAUUUCCAUGCUCCUACUCUUCUCCCGGGUUCUCCUUCUGAGGCUCUGUUCU5' ( -35.90[93.01%] )
>miR7722-3p	|CL6544.Contig2_All	|location[441,461]	|
5'UAAGGGUACGAGGAUGAGAAG3'
|||o|||||||||||||||||
3'GCCAACCCCUUUCAAAAAAUAUAUCUCGGGAUUUCCAUGCUCCUACUCUUCUCCCGGGUUCUCCUUCUGAGGCUCUGUUCU5' ( -35.90[93.01%] )
>miR7722-3p	|CL6544.Contig3_All	|location[441,461]	|
5'UAAGGGUACGAGGAUGAGAAG3'
|||o|||||||||||||||||
3'GCCAACCCCUUUCAAAAAAUAUAUCUCGGGAUUUCCAUGCUCCUACUCUUCUCCCGGGUUCUCCUUCUGAGGCUCUGUUCU5' ( -35.90[93.01%] )
>miR7722-3p	|CL6544.Contig5_All	|location[404,424]	|
5'UAAGGGUACGAGGAUGAGAAG3'
|||ox||||||||||||||||
3'GCCAACCCCUUUCGAAAAAUAUAUCUCGGGAUUUACAUGCUCCUACUCUUCUCCCGGGUUCUCCUUCUGAAACUCUGUUCU5' ( -29.40[76.17%] )
>miR774b-5p	|CL2326.Contig5_All	|location[111,129]	|
5'UGAGAUGAUGAUUUGGAUA3'
|||||||||||||||ox||
3'CAGGUUCGAAAUUACUAGUUGAGUUGGUCGACUCUACUACUAAACUAAUUUAAUCGGUUCCUUCUUUGUUUAAGAAAAC5' ( -23.50[80.48%] )
>miR774b-5p	|CL3421.Contig1_All	|location[2372,2390]	|
5'UGAGAUGAUGAUUUGGAUA3'
x||||o|||||||o||||x
3'UAACCAUUCAACUUCUGUUUGAGAAAGGCACCUCUGCUACUAAGCCUACAUCUAUCCCGAGGAUGUAGUAGAUUAUUAU5' ( -26.40[90.10%] )
>miR774b-5p	|CL3421.Contig2_All	|location[2318,2336]	|
5'UGAGAUGAUGAUUUGGAUA3'
x||||o|||||||o||||x
3'UAACCAUUCAACUUCUGUUUGAGAAAGGCACCUCUGCUACUAAGCCUACAUCUAUCCCGAGGAUGUAGUAGAUUAUUAU5' ( -26.40[90.10%] )
>miR774b-5p	|CL4136.Contig1_All	|location[1043,1061]	|
5'UGAGAUGAUGAUUUGGAUA3'
oxx|||||||||||||||x
3'CAGCGUCCGUGACCGGAGAUGCACCACCCAGGACUACUACUAAACCUACUACAGUUCCUUAGUCGGUACCUUCUAUACU5' ( -23.70[81.16%] )
>miR774b-5p	|CL4340.Contig2_All	|location[471,489]	|
5'UGAGAUGAUGAUUUGGAUA3'
o||||||||||||x|||xx
3'AGUAGGACCACAAAUAUUACCCUUCAGCCUGCUCUACUACUAACCCUCACUACUAUUAAAACUACAUCUCCUCCUACUC5' ( -22.50[77.85%] )
>miR774b-5p	|CL6005.Contig1_All	|location[211,229]	|
5'UGAGAUGAUGAUUUGGAUA3'
|||||||||||xxx|||o|
3'GAACACUAGACUGAGCCUCCGCUUGCGGCCACUCUACUACUCUUCCUGUUACCGCUUGUCUCUUUUACCGACCUGCCAC5' ( -21.90[75.78%] )
>miR774b-5p	|CL6005.Contig3_All	|location[210,228]	|
5'UGAGAUGAUGAUUUGGAUA3'
|||||||||||xxx|||o|
3'GAACACUAGACUGAGCCUCCGCUUGCGGCCACUCUACUACUCUUCCUGUUACCGCUUGUCUCUUUUACCGACCUGCCAC5' ( -21.90[75.78%] )
>miR774b-5p	|CL6531.Contig1_All	|location[954,972]	|
5'UGAGAUGAUGAUUUGGAUA3'
|||||||||||x||x|x|x
3'CAUCCAAAAUAGUGAACGAGACAAACUCAGACUCUACUACUCAAACCACUAUCACAUCAACGACACCUCCGCCGGUACC5' ( -22.50[77.05%] )
>miR774b-5p	|CL7659.Contig1_All	|location[482,500]	|
5'UGAGAUGAUGAUUUGGAUA3'
xx||||||||||||||x|x
3'AGAUACAGGUUUUAUUCGCCGUCUCUCGAUUGUCUACUACUAAACCAAGGUAGAGAUGAGACAAAGUAAAUACGAUACU5' ( -22.10[76.21%] )
>miR774b-5p	|CL7659.Contig2_All	|location[128,146]	|
5'UGAGAUGAUGAUUUGGAUA3'
xx||||||||||||||x|x
3'AGAUACAGGUUUUAUUCGCCGUCUCUCGAUUGUCUACUACUAAACCAAGGUAGAGAUGAGACAAAGUAGAGAUAAGAAG5' ( -22.10[76.21%] )
>miR774b-5p	|CL7721.Contig1_All	|location[62,80]	|
5'UGAGAUGAUGAUUUGGAUA3'
|||||x||o|||o|||||x
3'UUAUUAUACUCUCUCGUCUGACCAAGCUUAACUCUUCUGCUAGACCUAACUCUUAAUCCCAAUGUGUUAUACCCAAUUU5' ( -24.10[82.82%] )
>miR774b-5p	|CL7721.Contig4_All	|location[62,80]	|
5'UGAGAUGAUGAUUUGGAUA3'
|||||x||o|||o|||||x
3'UUAUUAUACUCUCUCGUCUGACCAAGCUUAACUCUUCUGCUAGACCUAACUCUUAAUCCCAAUGUGUUAUACCCAAUUU5' ( -24.10[82.82%] )
>miR774b-5p	|CL8682.Contig1_All	|location[1310,1328]	|
5'UGAGAUGAUGAUUUGGAUA3'
x|||||||o|||ox|||||
3'ACACACACUCUCUCUUCCCUCCUUUCUCUCUCUCUACUGCUAGCCCUAUUACCUCCACUACGACAACCUACGAUUCCCG5' ( -23.90[82.70%] )
>miR774b-5p	|CL8682.Contig2_All	|location[314,332]	|
5'UGAGAUGAUGAUUUGGAUA3'
x|||||||o|||ox|||||
3'ACACACACUCUCUCUUCCCUCCUUUCUCUCUCUCUACUGCUAGCCCUAUUACCUCCACUACGACAACCUACGAUUCCCG5' ( -23.90[82.70%] )
>miR774b-5p	|CL10422.Contig2_All	|location[1532,1550]	|
5'UGAGAUGAUGAUUUGGAUA3'
xo|||||||||||||||xx
3'AGGUUCCUAAACUUACCCAAUAAAUUCCUUCUUCUACUACUAAACCUCCUGAACCUACCCAAAUGUGGACGCCUACAGC5' ( -23.60[81.38%] )
>miR774b-5p	|Unigene2766_All	|location[427,445]	|
5'UGAGAUGAUGAUUUGGAUA3'
xox||||||||||||||||
3'AGUCUACUUUCACUAGAGAUGAACCUCUCAUUCCUACUACUAAACCUAUACGGUGGACACUUGUUUGUUCACUUGUUUG5' ( -23.40[79.86%] )
>miR774b-5p	|Unigene4480_All	|location[135,153]	|
5'UGAGAUGAUGAUUUGGAUA3'
x|||||||x||||||||ox
3'UAGAACGAUCUUCUCACUGACAUUACUCCAUCUCUACUCCUAAACCUGAAACUUAAGAGACUAAAGCGGUACUUUCAUU5' ( -23.50[80.20%] )
>miR774b-5p	|Unigene6876_All	|location[25,43]	|
5'UGAGAUGAUGAUUUGGAUA3'
x||ox|||||||||||||x
3'GGUUAACGAGUGUUGAGGCUGGUCCACUGCUCUUAACUACUAAACCUAACGAACCGUCCUCAAGCUCCUCUUC5' ( -23.10[80.21%] )
>miR774b-5p	|Unigene7129_All	|location[320,338]	|
5'UGAGAUGAUGAUUUGGAUA3'
|||o|||||||x|||||||
3'CUAGAGAAACGACCCAAAAGAGUUCUUUUUACUUUACUACUCAACCUAUAUUGUUAGAAACACAUCUUGAGGUACUCAA5' ( -22.80[78.35%] )
>miR774b-5p	|Unigene8614_All	|location[85,103]	|
5'UGAGAUGAUGAUUUGGAUA3'
||||x||||||o||||x|x
3'GACCACCUCCUCUGGGUCUCAGAAGACCUAACUCAACUACUGAACCAAGUUCAAAACGAAGCCUAGUAGCCCGUAUCGA5' ( -21.70[74.32%] )
>miR774b-5p	|Unigene9233_All	|location[540,558]	|
5'UGAGAUGAUGAUUUGGAUA3'
x||o||||o||||||||x|
3'UCUCACUCCUCAGAGAAUAAACCGCUCCUUUCUUUACUGCUAAACCUCUACAGAAUACUUGGCAGUUUAGUUUUAAGGA5' ( -23.10[79.38%] )
>miR774b-5p	|Unigene11819_All	|location[880,898]	|
5'UGAGAUGAUGAUUUGGAUA3'
||||x|o|||||||||||x
3'AGAUUCCCGAGGAGUCCAAGUAAUUGACGAACUCGAUUACUAAACCUAAGUUGUGAAAGUUGUUAACCCCCUAAAAGGA5' ( -21.90[75.00%] )
>miR774b-5p	|Unigene17931_All	|location[944,962]	|
5'UGAGAUGAUGAUUUGGAUA3'
x|||||||x||||||||ox
3'AAGGAGAUGGGUAAACUAGUUCUGCUUUUACCUCUACUCCUAAACCUGCUCAUAAAAGUAGUUGGACCUUUUUUCUCCG5' ( -23.10[79.11%] )
>miR774b-5p	|Unigene23847_All	|location[495,513]	|
5'UGAGAUGAUGAUUUGGAUA3'
x||||||x||||o||||x|
3'AAGAGGCGAGAAGAGGUUAACCACUUAUUAUCUCUACAACUAGACCUUUCCCCAUUUCGACUACCGGUCGGUUAUACAA5' ( -21.70[74.57%] )
>miR774b-5p	|Unigene27025_All	|location[113,131]	|
5'UGAGAUGAUGAUUUGGAUA3'
|x|||||||||o||||||x
3'CGAUUAAGGUACCUCAGCAGUAUAAUAAAUAAUCUACUACUGAACCUAAAACUGCUAGGGUUAAAACUGUAACUUUACU5' ( -24.50[84.19%] )
>miR774b-5p	|Unigene27239_All	|location[4962,4980]	|
5'UGAGAUGAUGAUUUGGAUA3'
|||||||||||xx||||xx
3'GUUUAUGCUUCUAGAAGGCCUGAAGUUUCUACUCUACUACUUUACCUUAUUGCAAAGGUAGGUAAAUCACAGUAGAACA5' ( -23.70[81.72%] )
>miR7753-3p	|CL5137.Contig1_All	|location[330,350]	|
5'UCAGCAAGGGUAGAAGGCAUG3'
o||||||o||||||||x|||x
3'UGACAGCUGGUACCACCUAAUACACUAAACGGUCGUUUCCAUCUUCGGUAAAAGAGGGCUAUAGAUAUCUCCAGCUAGUAA5' ( -30.80[74.94%] )
>miR7753-3p	|CL5137.Contig2_All	|location[358,378]	|
5'UCAGCAAGGGUAGAAGGCAUG3'
o||||||o||||||||x|||x
3'UGACAGCUGGUACCACCUAAUACACUAAACGGUCGUUUCCAUCUUCGGUAAAAGAGGGCUAUAGAUAUCUCCAGCUAGUAA5' ( -30.80[74.94%] )
>miR827	|CL4595.Contig2_All	|location[299,319]	|
5'UUAGAUGACCAUCAACGAACA3'
|||||||||||||||||||x|
3'GUUGCCGGGCGAAGACGACUCUUUCUUUCGAAUCUACUGGUAGUUGCUUUUAACAUAGCAGACUUUGUUACUUUGUCACAC5' ( -30.70[88.73%] )
>miR902c-3p	|CL873.Contig2_All	|location[850,867]	|
5'ACGAAAGUCGGUCAUAGU3'
|x|||||||||o|||x|o
3'GCGUCGGCGCUCAGACUCCACCUCUACGACUUCUUUCAGCCGGUACCGAACCACCAAAAACCACCUAGAUGCUAUAGC5' ( -22.40[74.92%] )
>miR902c-3p	|CL939.Contig3_All	|location[67,84]	|
5'ACGAAAGUCGGUCAUAGU3'
||||||||||||||||||
3'GACUGACGCUCUGACUGUUCAGCUCGUCUCUGCUUUCAGCCAGUAUCACUAGGCCACCAGGGAGCACCUUCCCGGUAG5' ( -29.90[100.00%] )
>miR902c-3p	|CL939.Contig7_All	|location[1885,1902]	|
5'ACGAAAGUCGGUCAUAGU3'
|||||||||||o||||||
3'GACUGACACUCUGGCUGACCAGCUUGUCUCUGCUUUCAGCCGGUAUCACUAGGCCCUCAGGGCACACCUUCCCGAGAG5' ( -29.30[97.99%] )
>miR902c-3p	|CL939.Contig8_All	|location[802,819]	|
5'ACGAAAGUCGGUCAUAGU3'
|||||||||||o||||||
3'GACUGACACUCUGGCUGACCAGCUUGUCUCUGCUUUCAGCCGGUAUCACUAGGCCCUCAGGGCACACCUUCCCGAGAG5' ( -29.30[97.99%] )
>miR902c-3p	|CL939.Contig9_All	|location[1046,1063]	|
5'ACGAAAGUCGGUCAUAGU3'
|||||||||||o||||||
3'GACUGACACUCUGGCUGACCAGCUUGUCUCUGCUUUCAGCCGGUAUCACUAGGCCCUCAGGGCACACCUUCCCGAGAG5' ( -29.30[97.99%] )
>miR902c-3p	|CL939.Contig10_All	|location[344,361]	|
5'ACGAAAGUCGGUCAUAGU3'
||||||||||||||||||
3'GACUGACGCUCUGACUGUUCAGCUCGUCUCUGCUUUCAGCCAGUAUCACUAGGCCACCAGGGCGCACCUUCCCGGUAG5' ( -29.90[100.00%] )
>miR902c-3p	|CL7441.Contig1_All	|location[618,635]	|
5'ACGAAAGUCGGUCAUAGU3'
|||||||||||o|x||||
3'AACUGACGUUCUGGGUGGGCAGCUCGUCCCUGCUUUCAGCCGGAAUCACUAGGCUGCCACGGCUCACCUUCCCGGCAG5' ( -25.00[83.61%] )
>miR902c-3p	|Unigene40184_All	|location[121,138]	|
5'ACGAAAGUCGGUCAUAGU3'
x||||x|||||||||||x
3'GUUGUAGAGACUGGAGGAAUCCUCAAUCUGAGCUUGCAGCCAGUAUCUAGCGCUGGUGCGUGGAAUCCUGGCUAUUAU5' ( -24.30[79.67%] )
