# Supplementary material for: Identification and Characterization of MicroRNAs from Tree Peony (Paeonia ostii) and Their Response to Copper Stress
Source: PLoS One. 2015 Feb 6;10(2):e0117584. doi: 10.1371/journal.pone.0117584 (PMC4319853; doi:10.1371/journal.pone.0117584)
Supplement: S8 Table — (XLS) [file pone.0117584.s009.xls]

## Sheet: Novel miRNA target
novel_mir_1	CL10186.Contig1_All[]~~CL10589.Contig1_All[]~~Unigene15014_All[]~~Unigene29652_All[]~~Unigene29653_All[]~~Unigene40671_All[]~~Unigene45218_All[]~~Unigene45219_All[]
novel_mir_2	CL1169.Contig2_All[Zinc finger protein ZAT9]
novel_mir_3	CL1240.Contig1_All[ribulose-bisphosphate carboxylase small chain ]~~CL1240.Contig4_All[ribulose-bisphosphate carboxylase small chain]~~CL8925.Contig2_All[unconventional SNARE in the endoplasmic reticulum protein 1]
novel_mir_4	CL4746.Contig2_All[]
novel_mir_6	CL2152.Contig1_All[S7-RNase ]
novel_mir_7	CL2740.Contig4_All[photosystem II PsbH protein]
novel_mir_8	CL3177.Contig7_All[]~~Unigene30240_All[]~~Unigene30241_All[]~~Unigene40730_All[]~~Unigene40733_All[]
novel_mir_9	CL5907.Contig1_All[]~~CL5907.Contig2_All[]
novel_mir_10	CL6752.Contig1_All[]~~Unigene7798_All[]
novel_mir_11	CL9872.Contig2_All[]
novel_mir_14	Unigene1966_All[]~~Unigene6454_All[cyanohydrin beta-glucosyltransferase]~~Unigene34346_All[serine/threonine-protein kinase ULK4-like]
novel_mir_18	Unigene17397_All[]
novel_mir_19	Unigene203_All[]
novel_mir_20	Unigene9759_All[]
novel_mir_21	CL2158.Contig1_All[]~~CL2886.Contig1_All[Xilon1 gag-pol polyprotein]~~CL2912.Contig1_All[]~~CL2912.Contig2_All[]~~CL4108.Contig4_All[]~~CL5817.Contig1_All[]~~Unigene2464_All[]~~Unigene16223_All[]~~Unigene23699_All[]~~Unigene32489_All[]~~Unigene44998_All[]~~Unigene44999_All[]
novel_mir_22	CL4800.Contig2_All[integrase]~~Unigene26288_All[alpha-1,2-glucosyltransferase ]~~Unigene45237_All[]
novel_mir_23	CL1232.Contig3_All[]~~CL1232.Contig5_All[ER lumen protein retaining receptor]~~Unigene9473_All[]
novel_mir_24	CL1489.Contig1_All[]
novel_mir_25	CL1747.Contig5_All[]~~Unigene18272_All[RNA polymerase-associated protein LEO1]
novel_mir_26	CL2785.Contig3_All[]~~Unigene21478_All[]~~Unigene38346_All[histone arginine demethylase JMJD6 ]
novel_mir_27	CL4800.Contig2_All[integrase]~~Unigene26288_All[alpha-1,2-glucosyltransferase ]~~Unigene45237_All[]
novel_mir_28	CL8167.Contig1_All[]~~Unigene8610_All[]~~Unigene40824_All[]
novel_mir_30	Unigene17744_All[]
novel_mir_31	CL942.Contig6_All[]
novel_mir_32	CL10448.Contig1_All[]~~Unigene9961_All[]~~Unigene22205_All[]~~Unigene25888_All[]
novel_mir_33	CL5250.Contig4_All[]~~Unigene22376_All[]
novel_mir_34	CL6147.Contig1_All[DNA (cytosine-5-)-methyltransferase]~~Unigene122_All[RNA polymerase II C-terminal domain phosphatase-like 3]

## Sheet: Target sequence
>novel_mir_1	|CL10186.Contig1_All	|location[129,149]	|
5'AGAGGGAAGGGUGUCUGGUUA3'
x||||o||||||||||||||x
3'UAGACCAUCCUCUCCCGACAGCUGCAAUUACCUCCUUUCCCACAGACCAAGCGCUAUCCCCCUCAGCAGCCAAGUCAGACC5' ( -37.20[89.21%] )
>novel_mir_1	|CL10589.Contig1_All	|location[1256,1276]	|
5'AGAGGGAAGGGUGUCUGGUUA3'
|||||||||||||||||||||
3'UAAAGAACAAAGUGUUAAAAACUGUUCUCGUCUCCCUUCCCACAGACCAAUAAUCCGUCUUUCUCUUUCGCACUGGGUUGA5' ( -41.90[100.00%] )
>novel_mir_1	|CL10589.Contig2_All	|location[1016,1036]	|
5'AGAGGGAAGGGUGUCUGGUUA3'
|||||||||||||||||||||
3'UAAAGAACAAAGUGUUAAAAACUGUUCUCGUCUCCCUUCCCACAGACCAAUAAUCCGUCUUUCUCUUUCGCACUGGGUUGA5' ( -41.90[100.00%] )
>novel_mir_1	|CL10589.Contig6_All	|location[1026,1046]	|
5'AGAGGGAAGGGUGUCUGGUUA3'
|||||||||||||||||||||
3'UAAAGAACAAAGUGUUAAAAACUGUUCUCGUCUCCCUUCCCACAGACCAAUAAUCCGUCUUUCUCUUUCGCACUGGGUUGA5' ( -41.90[100.00%] )
>novel_mir_1	|CL10589.Contig7_All	|location[1026,1046]	|
5'AGAGGGAAGGGUGUCUGGUUA3'
|||||||||||||||||||||
3'UAAAGAACAAAGUGUUAAAAACUGUUCUCGUCUCCCUUCCCACAGACCAAUAAUCCGUCUUUCUCUUUCGCACUGGGUUGA5' ( -41.90[100.00%] )
>novel_mir_1	|CL10589.Contig9_All	|location[1352,1372]	|
5'AGAGGGAAGGGUGUCUGGUUA3'
|||||||||||||||||||||
3'UAAAGAACAAAGUGUUAAAAACUGUUCUCGUCUCCCUUCCCACAGACCAAUAAUCCGUCUUUCUCUUUCGCACUGGGUUGA5' ( -41.90[100.00%] )
>novel_mir_1	|Unigene15014_All	|location[1621,1641]	|
5'AGAGGGAAGGGUGUCUGGUUA3'
|||||||||||||||||||||
3'UAAAGAACAAAGUGUUAAAAACUGUUCUCGUCUCCCUUCCCACAGACCAAUAAUCCGUCUUUCUCUUUCGCACUGGGUUGA5' ( -41.90[100.00%] )
>novel_mir_1	|Unigene29652_All	|location[867,887]	|
5'AGAGGGAAGGGUGUCUGGUUA3'
|||||||||||||||||||||
3'UAAAGAACAAAGUGUUAAAAACUGUUCUCGUCUCCCUUCCCACAGACCAAUAAUCCGUCUUUCUCUUUCGCACUGGGUUGA5' ( -41.90[100.00%] )
>novel_mir_1	|Unigene29653_All	|location[541,561]	|
5'AGAGGGAAGGGUGUCUGGUUA3'
|||||||||||||||||||||
3'UAAAGAACAAAGUGUUAAAAACUGUUCUCGUCUCCCUUCCCACAGACCAAUAAUCCGUCUUUCUCUUUCGCACUGGGUUGA5' ( -41.90[100.00%] )
>novel_mir_1	|Unigene40671_All	|location[1352,1372]	|
5'AGAGGGAAGGGUGUCUGGUUA3'
|||||||||||||||||||||
3'UAAAGAACAAAGUGUUAAAAACUGUUCUCGUCUCCCUUCCCACAGACCAAUAAUCCGUCUUUCUCUUUCGCACUGGGUUGA5' ( -41.90[100.00%] )
>novel_mir_1	|Unigene45218_All	|location[428,448]	|
5'AGAGGGAAGGGUGUCUGGUUA3'
|||||||||||||||||||||
3'UAAAGAACAAAGUGUUAAAAACUGUUCUCGUCUCCCUUCCCACAGACCAAUAAUCCGUCUUUCUCUUUCGCACUGGGUUGA5' ( -41.90[100.00%] )
>novel_mir_1	|Unigene45219_All	|location[428,448]	|
5'AGAGGGAAGGGUGUCUGGUUA3'
|||||||||||||||||||||
3'UAAAGAACAAAGUGUUAAAAACUGUUCUCGUCUCCCUUCCCACAGACCAAUAAUCCGUCUUUCUCUUUCGCACUGGGUUGA5' ( -41.90[100.00%] )
>novel_mir_2	|CL1169.Contig2_All	|location[886,906]	|
5'UCCGAUUGAGGCAUUUCCGAA3'
|||||||||||||||||||||
3'AAUUUGUGUUUGCGGGAGCGGGAGUCGGACAGGCUAACUCCGUAAAGGCUUUGACUUCGGCAUUGAGAUCUUCUAAAGAAA5' ( -37.80[100.00%] )
>novel_mir_3	|CL1240.Contig1_All	|location[963,983]	|
5'CAAUGGCGGAAGAGUGCAAUG3'
|||||||||||||||||||||
3'CGAGUUGUUACUGUAAUGGAGGGAGAGAUCGUUACCGCCUUCUCACGUUACGUACUUCUAUUAGAAUACUUCAGUUACCCU5' ( -38.90[100.00%] )
>novel_mir_3	|CL1240.Contig4_All	|location[1099,1119]	|
5'CAAUGGCGGAAGAGUGCAAUG3'
|||||||||||||||||||||
3'CGAGUUGUUACUGUAAUGGAGGGAGAGAUCGUUACCGCCUUCUCACGUUACGUACUUCCAUAUAUAAAUAGGCGAAACUUG5' ( -38.90[100.00%] )
>novel_mir_3	|CL8925.Contig2_All	|location[953,973]	|
5'CAAUGGCGGAAGAGUGCAAUG3'
x||||||||||||o|||||xo
3'ACCGUUUGUCUCUGUCUCUAGCUCCCCGAAAUUACCGCCUUCUUACGUUUUGGGUCAGGAGUUGGAGAGUUGGGCUUUAGC5' ( -31.50[79.55%] )
>novel_mir_3	|CL1240.Contig1_All	|location[963,983]	|
5'CAAUGGCGGAAGAGUGCAAUG3'
|||||||||||||||||||||
3'CGAGUUGUUACUGUAAUGGAGGGAGAGAUCGUUACCGCCUUCUCACGUUACGUACUUCUAUUAGAAUACUUCAGUUACCCU5' ( -38.90[100.00%] )
>novel_mir_3	|CL1240.Contig4_All	|location[1099,1119]	|
5'CAAUGGCGGAAGAGUGCAAUG3'
|||||||||||||||||||||
3'CGAGUUGUUACUGUAAUGGAGGGAGAGAUCGUUACCGCCUUCUCACGUUACGUACUUCCAUAUAUAAAUAGGCGAAACUUG5' ( -38.90[100.00%] )
>novel_mir_3	|CL8925.Contig2_All	|location[953,973]	|
5'CAAUGGCGGAAGAGUGCAAUG3'
x||||||||||||o|||||xo
3'ACCGUUUGUCUCUGUCUCUAGCUCCCCGAAAUUACCGCCUUCUUACGUUUUGGGUCAGGAGUUGGAGAGUUGGGCUUUAGC5' ( -31.50[79.55%] )
>novel_mir_23	|CL1232.Contig3_All	|location[218,238]	|
5'UGGAACUUUACGGCACGGCUU3'
||||||||||||o||||x||x
3'AACAGGCGCUUGGGUAACAAAAUGCAGCCUACCUUGAAAUGCUGUGCGGACUCAUAAAAAUAGGCAGGGGCGGUUCACUAU5' ( -31.50[79.75%] )
>novel_mir_23	|CL1232.Contig5_All	|location[218,238]	|
5'UGGAACUUUACGGCACGGCUU3'
||||||||||||o||||x||x
3'AACAGGCGCUUGGGUAACAAAAUGCAGCCUACCUUGAAAUGCUGUGCGGACUCAUAAAAAUAGGCAGGGGCGGUUCACUAU5' ( -31.50[79.75%] )
>novel_mir_23	|Unigene9473_All	|location[428,448]	|
5'UGGAACUUUACGGCACGGCUU3'
|||||||||||||||||||||
3'AACAAGCGCUUGGGUAAUAAAGUGCAGUCGACCUUGAAAUGCCGUGCCGAAUCAUAAACAUAGGCAGGGACGGUCCACUAU5' ( -39.70[100.00%] )
>novel_mir_4	|CL4746.Contig2_All	|location[444,465]	|
5'UUAAUCAUUAGAAACGUGGUGU3'
|||||||x||||||||||||||
3'CAUUAGAUUUUCAUCUUUAGAGUUAUCAUUAAUUAGUUAUCUUUGCACCACAAUCCUUAUUGUCGAGUGUCGUUUUCGGUAA5' ( -29.60[90.24%] )
>novel_mir_4	|CL4746.Contig3_All	|location[465,486]	|
5'UUAAUCAUUAGAAACGUGGUGU3'
|||||||x||||||||||||||
3'UUACAACACAUAUUUAUUGGAGUUAUCAUUAAUUAGUUAUCUUUGCACCACAAUCCUUAUUGUCGAGUGUCGUUUUCGGUAA5' ( -29.60[90.24%] )
>novel_mir_4	|CL4746.Contig4_All	|location[1104,1125]	|
5'UUAAUCAUUAGAAACGUGGUGU3'
|||||||x||||||||||||||
3'UUACAACACAUAUUUAUUGGAGUUAUCAUUAAUUAGUUAUCUUUGCACCACAAUCCUUAUUGUCGAGUGUCGUUUUCGGUAA5' ( -29.60[90.24%] )
>novel_mir_24	|CL1489.Contig1_All	|location[923,944]	|
5'UACGAUGAUUUUGGAGCAGUUU3'
||||||||||||||||||||||
3'AGGACAAUGUUCUUAGUCUCACGACACAACAUGCUACUAAAACCUCGUCAAAGUCUCCCACCAGUAAAACUGCUCCGCCUCU5' ( -35.00[100.00%] )
>novel_mir_25	|CL1747.Contig5_All	|location[131,151]	|
5'CCUCGUCCAAAUUCUAAGCUC3'
|x||||||||||||o|x||||
3'UUAUGACCACUACUGAGUCCACCGAGUGAGGAAGCAGGUUUAAGGUCCGAGUCUGGUCUUAUUAAACCGCUACGAGAGGUU5' ( -29.50[77.84%] )
>novel_mir_25	|CL1747.Contig5_All	|location[199,219]	|
5'CCUCGUCCAAAUUCUAAGCUC3'
||||||||||||||||||x|x
3'AGCCCACCACUACUAAGCCCAUCGAGCUGGGGAGCAGGUUUAAGAUUCUAACUCGGUUUUCUAUUUCGUUAUGACCACUAC5' ( -30.50[79.84%] )
>novel_mir_25	|Unigene18272_All	|location[1917,1937]	|
5'CCUCGUCCAAAUUCUAAGCUC3'
||x|||||||||||oxx||||
3'AGAAGGCUGAGAUUAAGGAAUGCGAAGCGUGGUGCAGGUUUAAGGGACGAGAAAACGAAACCGAGGAGUUGGAGCAGUCUG5' ( -27.90[74.60%] )
>novel_mir_25	|CL1747.Contig5_All	|location[131,151]	|
5'CCUCGUCCAAAUUCUAAGCUC3'
|x||||||||||||o|x||||
3'UUAUGACCACUACUGAGUCCACCGAGUGAGGAAGCAGGUUUAAGGUCCGAGUCUGGUCUUAUUAAACCGCUACGAGAGGUU5' ( -29.50[77.84%] )
>novel_mir_25	|CL1747.Contig5_All	|location[199,219]	|
5'CCUCGUCCAAAUUCUAAGCUC3'
||||||||||||||||||x|x
3'AGCCCACCACUACUAAGCCCAUCGAGCUGGGGAGCAGGUUUAAGAUUCUAACUCGGUUUUCUAUUUCGUUAUGACCACUAC5' ( -30.50[79.84%] )
>novel_mir_25	|Unigene18272_All	|location[1917,1937]	|
5'CCUCGUCCAAAUUCUAAGCUC3'
||x|||||||||||oxx||||
3'AGAAGGCUGAGAUUAAGGAAUGCGAAGCGUGGUGCAGGUUUAAGGGACGAGAAAACGAAACCGAGGAGUUGGAGCAGUCUG5' ( -27.90[74.60%] )
>novel_mir_6	|CL2152.Contig1_All	|location[779,799]	|
5'UGGUCAUCUGAGGAUUAGGCU3'
|||||||||||||||||||||
3'ACUUUUGUGCAAAGCUAGACAAGUUACUAGACCAGUAGACUCCUAAUCCGAGUCUGAGUUUACAAGUUGCAUUACAGUGAG5' ( -40.30[100.00%] )
>novel_mir_6	|CL2152.Contig2_All	|location[390,410]	|
5'UGGUCAUCUGAGGAUUAGGCU3'
|||||||||||||||||||||
3'ACUUUUGUGCAAAGCUAGACAAGUUACUAGACCAGUAGACUCCUAAUCCGAGUCUGAGUUUACAAGUUGCAUUACAGUGAG5' ( -40.30[100.00%] )
>novel_mir_6	|CL2152.Contig3_All	|location[310,330]	|
5'UGGUCAUCUGAGGAUUAGGCU3'
|||||||||||||||||||||
3'ACUUUUGUGCAAAGCUAGACAAGUUACUAGACCAGUAGACUCCUAAUCCGAGUCUGAGUUUACAAGUUGCAUUACAGUGAG5' ( -40.30[100.00%] )
>novel_mir_11	|CL9872.Contig2_All	|location[428,448]	|
5'AAUACACAAGUUUGAUAAGAA3'
|||||||||||||||||||||
3'GUCUGAAGACACAAGUCUGUCUAACCAGACUUAUGUGUUCAAACUAUUCUUUAUUUCACUCUCUCCCAAAGAAACGGCAGG5' ( -27.30[100.00%] )
>novel_mir_5	|CL2152.Contig1_All	|location[779,799]	|
5'UGGUCAUCUGAGGAUUAGGCU3'
|||||||||||||||||||||
3'ACUUUUGUGCAAAGCUAGACAAGUUACUAGACCAGUAGACUCCUAAUCCGAGUCUGAGUUUACAAGUUGCAUUACAGUGAG5' ( -40.30[100.00%] )
>novel_mir_5	|CL2152.Contig2_All	|location[390,410]	|
5'UGGUCAUCUGAGGAUUAGGCU3'
|||||||||||||||||||||
3'ACUUUUGUGCAAAGCUAGACAAGUUACUAGACCAGUAGACUCCUAAUCCGAGUCUGAGUUUACAAGUUGCAUUACAGUGAG5' ( -40.30[100.00%] )
>novel_mir_5	|CL2152.Contig3_All	|location[310,330]	|
5'UGGUCAUCUGAGGAUUAGGCU3'
|||||||||||||||||||||
3'ACUUUUGUGCAAAGCUAGACAAGUUACUAGACCAGUAGACUCCUAAUCCGAGUCUGAGUUUACAAGUUGCAUUACAGUGAG5' ( -40.30[100.00%] )
>novel_mir_5	|CL2152.Contig1_All	|location[779,799]	|
5'UGGUCAUCUGAGGAUUAGGCU3'
|||||||||||||||||||||
3'ACUUUUGUGCAAAGCUAGACAAGUUACUAGACCAGUAGACUCCUAAUCCGAGUCUGAGUUUACAAGUUGCAUUACAGUGAG5' ( -40.30[100.00%] )
>novel_mir_5	|CL2152.Contig2_All	|location[390,410]	|
5'UGGUCAUCUGAGGAUUAGGCU3'
|||||||||||||||||||||
3'ACUUUUGUGCAAAGCUAGACAAGUUACUAGACCAGUAGACUCCUAAUCCGAGUCUGAGUUUACAAGUUGCAUUACAGUGAG5' ( -40.30[100.00%] )
>novel_mir_5	|CL2152.Contig3_All	|location[310,330]	|
5'UGGUCAUCUGAGGAUUAGGCU3'
|||||||||||||||||||||
3'ACUUUUGUGCAAAGCUAGACAAGUUACUAGACCAGUAGACUCCUAAUCCGAGUCUGAGUUUACAAGUUGCAUUACAGUGAG5' ( -40.30[100.00%] )
>novel_mir_7	|CL2740.Contig4_All	|location[274,294]	|
5'GGUAGUUCGACCGCGGAAUUU3'
|||||||||||||||||||||
3'CCAAGCCUAACGACAGAAGUAAGAUAAAAACCAUCAAGCUGGCGCCUUAAAUAAACAAAGACAUAAAGGCCUUAUACUCAU5' ( -39.70[100.00%] )
>novel_mir_7	|CL2740.Contig5_All	|location[263,283]	|
5'GGUAGUUCGACCGCGGAAUUU3'
|||||||||||||||||||||
3'CCAAGCCUAACGACAGAAGUAAGAUAAAAACCAUCAAGCUGGCGCCUUAAAUAAACAAAGACAUAAAGGCCUUAUACUCAU5' ( -39.70[100.00%] )
>Copper-m0015_3p	|CL2740.Contig4_All	|location[274,294]	|
5'GGUAGUUCGACCGCGGAAUUU3'
|||||||||||||||||||||
3'CCAAGCCUAACGACAGAAGUAAGAUAAAAACCAUCAAGCUGGCGCCUUAAAUAAACAAAGACAUAAAGGCCUUAUACUCAU5' ( -39.70[100.00%] )
>Copper-m0015_3p	|CL2740.Contig5_All	|location[263,283]	|
5'GGUAGUUCGACCGCGGAAUUU3'
|||||||||||||||||||||
3'CCAAGCCUAACGACAGAAGUAAGAUAAAAACCAUCAAGCUGGCGCCUUAAAUAAACAAAGACAUAAAGGCCUUAUACUCAU5' ( -39.70[100.00%] )
>novel_mir_20	|Unigene9759_All	|location[92,112]	|
5'UGACCAUGCUCAUGAUCAUCA3'
|x|||||x|||||||||||||
3'GUGUUUCGGAGAAUAAAGAAGAGAAGAUAAAAUGGUAGGAGUACUAGUAGUCGUUGGGGAGAAUAAAGAACAAAAGAUAAG5' ( -29.20[77.04%] )
>novel_mir_22	|CL4800.Contig2_All	|location[783,804]	|
5'UUAUAUUGGAUUGAUGCAUCUG3'
||||||||||||||||||||||
3'CGUACUGGUAGACCUCAUAGUAUUACUCAUAAUAUAACCUAACUACGUAGACACAAGUACUCUCGUAUUACUUGGGUAGUUG5' ( -33.80[100.00%] )
>novel_mir_22	|CL4800.Contig3_All	|location[140,161]	|
5'UUAUAUUGGAUUGAUGCAUCUG3'
||||||||||||||||||||||
3'CGUACUGGUAGACCUCAUAGUAUUACUCAUAAUAUAACCUAACUACGUAGACACAAGUACUCUCGUAUUACUUGGGUAGUUA5' ( -33.80[100.00%] )
>novel_mir_22	|Unigene26288_All	|location[719,740]	|
5'UUAUAUUGGAUUGAUGCAUCUG3'
||x|x|||||||||||||||xx
3'UGAAAACAGCUCUGAACUGACCGAUAAAAAAACCUAACUACGUAGUGUCAGUAGUUGAAAGGAUAAUAGAGAAGGUA5' ( -25.10[75.15%] )
>novel_mir_22	|Unigene45237_All	|location[1,22]	|
5'UUAUAUUGGAUUGAUGCAUCUG3'
||||||||||||||||||||||
3'CGUACUGGUAGACCUCAUAGUAUUACUCAUAAUAUAACCUAACUACGUAGAC5' ( -33.30[100.00%] )
>novel_mir_26	|CL2785.Contig3_All	|location[456,476]	|
5'CGGGCUUGGAUUGUUGGGAAG3'
|o|||||||||||||||x|xo
3'AAUAAAAUCUACCACAGCGGCCCGUUUAUCGUCCGAACCUAACAACCAUCUCCGUACGAACAUAACGAAGAAGUCAACAAC5' ( -31.70[77.13%] )
>novel_mir_26	|Unigene21478_All	|location[137,157]	|
5'CGGGCUUGGAUUGUUGGGAAG3'
xo||||||||||||||||||x
3'CUCUAGGCAUAAAGGUAAUAACGACGUAGGUUCCGAACCUAACAACCCUUAAACAAUUCCACGAAACGAAGACAACACGUU5' ( -35.20[83.41%] )
>novel_mir_26	|Unigene38346_All	|location[204,224]	|
5'CGGGCUUGGAUUGUUGGGAAG3'
x||o|||||||xo||||||||
3'AACUGAACCACCAUCUGAACCACCUGAACCUACUAACCCUUCUACUAGGUCUCCGUGGCCUCCGUCUCCUAA5' ( -31.90[78.00%] )
>novel_mir_26	|CL2785.Contig3_All	|location[456,476]	|
5'CGGGCUUGGAUUGUUGGGAAG3'
|o|||||||||||||||x|xo
3'AAUAAAAUCUACCACAGCGGCCCGUUUAUCGUCCGAACCUAACAACCAUCUCCGUACGAACAUAACGAAGAAGUCAACAAC5' ( -31.70[77.13%] )
>novel_mir_26	|Unigene21478_All	|location[137,157]	|
5'CGGGCUUGGAUUGUUGGGAAG3'
xo||||||||||||||||||x
3'CUCUAGGCAUAAAGGUAAUAACGACGUAGGUUCCGAACCUAACAACCCUUAAACAAUUCCACGAAACGAAGACAACACGUU5' ( -35.20[83.41%] )
>novel_mir_26	|Unigene38346_All	|location[204,224]	|
5'CGGGCUUGGAUUGUUGGGAAG3'
x||o|||||||xo||||||||
3'AACUGAACCACCAUCUGAACCACCUGAACCUACUAACCCUUCUACUAGGUCUCCGUGGCCUCCGUCUCCUAA5' ( -31.90[78.00%] )
>novel_mir_26	|CL2785.Contig3_All	|location[456,476]	|
5'CGGGCUUGGAUUGUUGGGAAG3'
|o|||||||||||||||x|xo
3'AAUAAAAUCUACCACAGCGGCCCGUUUAUCGUCCGAACCUAACAACCAUCUCCGUACGAACAUAACGAAGAAGUCAACAAC5' ( -31.70[77.13%] )
>novel_mir_26	|Unigene21478_All	|location[137,157]	|
5'CGGGCUUGGAUUGUUGGGAAG3'
xo||||||||||||||||||x
3'CUCUAGGCAUAAAGGUAAUAACGACGUAGGUUCCGAACCUAACAACCCUUAAACAAUUCCACGAAACGAAGACAACACGUU5' ( -35.20[83.41%] )
>novel_mir_26	|Unigene38346_All	|location[204,224]	|
5'CGGGCUUGGAUUGUUGGGAAG3'
x||o|||||||xo||||||||
3'AACUGAACCACCAUCUGAACCACCUGAACCUACUAACCCUUCUACUAGGUCUCCGUGGCCUCCGUCUCCUAA5' ( -31.90[78.00%] )
>novel_mir_26	|CL2785.Contig3_All	|location[456,476]	|
5'CGGGCUUGGAUUGUUGGGAAG3'
|o|||||||||||||||x|xo
3'AAUAAAAUCUACCACAGCGGCCCGUUUAUCGUCCGAACCUAACAACCAUCUCCGUACGAACAUAACGAAGAAGUCAACAAC5' ( -31.70[77.13%] )
>novel_mir_26	|Unigene21478_All	|location[137,157]	|
5'CGGGCUUGGAUUGUUGGGAAG3'
xo||||||||||||||||||x
3'CUCUAGGCAUAAAGGUAAUAACGACGUAGGUUCCGAACCUAACAACCCUUAAACAAUUCCACGAAACGAAGACAACACGUU5' ( -35.20[83.41%] )
>novel_mir_26	|Unigene38346_All	|location[204,224]	|
5'CGGGCUUGGAUUGUUGGGAAG3'
x||o|||||||xo||||||||
3'AACUGAACCACCAUCUGAACCACCUGAACCUACUAACCCUUCUACUAGGUCUCCGUGGCCUCCGUCUCCUAA5' ( -31.90[78.00%] )
>novel_mir_26	|CL2785.Contig3_All	|location[456,476]	|
5'CGGGCUUGGAUUGUUGGGAAG3'
|o|||||||||||||||x|xo
3'AAUAAAAUCUACCACAGCGGCCCGUUUAUCGUCCGAACCUAACAACCAUCUCCGUACGAACAUAACGAAGAAGUCAACAAC5' ( -31.70[77.13%] )
>novel_mir_26	|Unigene21478_All	|location[137,157]	|
5'CGGGCUUGGAUUGUUGGGAAG3'
xo||||||||||||||||||x
3'CUCUAGGCAUAAAGGUAAUAACGACGUAGGUUCCGAACCUAACAACCCUUAAACAAUUCCACGAAACGAAGACAACACGUU5' ( -35.20[83.41%] )
>novel_mir_26	|Unigene38346_All	|location[204,224]	|
5'CGGGCUUGGAUUGUUGGGAAG3'
x||o|||||||xo||||||||
3'AACUGAACCACCAUCUGAACCACCUGAACCUACUAACCCUUCUACUAGGUCUCCGUGGCCUCCGUCUCCUAA5' ( -31.90[78.00%] )
>novel_mir_8	|CL3177.Contig7_All	|location[91,111]	|
5'CUUGACAGGAUCGGUCACGGG3'
|||||||||||||||||||||
3'CGUGAUUUUCAGAUCCUUUUUAAUGUUUAAGAACUGUCCUAGCCAGUGCCCGUCCAGUCUUCCGUUGGCCGAGAAGUAAGA5' ( -43.90[100.00%] )
>novel_mir_8	|CL3177.Contig13_All	|location[97,117]	|
5'CUUGACAGGAUCGGUCACGGG3'
|||||||||||||||||||||
3'CGUGAUUUUCAGAUCCUUUUUAAUGUUUAAGAACUGUCCUAGCCAGUGCCCGUCCAGUCUUCCGUUGGCCGAGAAGUAAGA5' ( -43.90[100.00%] )
>novel_mir_8	|CL3177.Contig14_All	|location[49,69]	|
5'CUUGACAGGAUCGGUCACGGG3'
|||||||||||||||||||||
3'CGUGAUUUUCAGAUCCUUUUUAAUGUUUAAGAACUGUCCUAGCCAGUGCCCAUCCAGUCUUCCGUUCGCCGAGUUCUCUUC5' ( -44.20[100.00%] )
>novel_mir_8	|CL3177.Contig15_All	|location[97,117]	|
5'CUUGACAGGAUCGGUCACGGG3'
|||||||||||||||||||||
3'CGUGAUUUUCAGAUCCUUUUUAAUGUUUAAGAACUGUCCUAGCCAGUGCCCGUCCAGUCUUCCGUUGGCCGAGAAGUAAGA5' ( -43.90[100.00%] )
>novel_mir_8	|CL3177.Contig16_All	|location[66,86]	|
5'CUUGACAGGAUCGGUCACGGG3'
|||||||||||||||||||||
3'CGUGAUUUUCAGAUCCUUUUUAAUGUUUAAGAACUGUCCUAGCCAGUGCCCAUCCAGUCUUCCGUUCGCCGAGUUCUCUUC5' ( -44.20[100.00%] )
>novel_mir_8	|Unigene30240_All	|location[97,117]	|
5'CUUGACAGGAUCGGUCACGGG3'
|||||||||||||||||||||
3'CGUGAUUUUCAGAUCCUUUUUAAUGUUUAAGAACUGUCCUAGCCAGUGCCCGUCCAGUCUUCCGUUGGCCGAGAAGUAAGA5' ( -43.90[100.00%] )
>novel_mir_8	|Unigene30241_All	|location[97,117]	|
5'CUUGACAGGAUCGGUCACGGG3'
|||||||||||||||||||||
3'CGUGAUUUUCAGAUCCUUUUUAAUGUUUAAGAACUGUCCUAGCCAGUGCCCGUCCAGUCUUCCGUUGGCCGAGAAGUAAGA5' ( -43.90[100.00%] )
>novel_mir_8	|Unigene40730_All	|location[91,111]	|
5'CUUGACAGGAUCGGUCACGGG3'
|||||||||||||||||||||
3'CGUGAUUUUCAGAUCCUUUUUAAUGUUUAAGAACUGUCCUAGCCAGUGCCCGUCCAGUCUUCCGUUGGCCGAGAAGUAAGA5' ( -43.90[100.00%] )
>novel_mir_8	|Unigene40733_All	|location[91,111]	|
5'CUUGACAGGAUCGGUCACGGG3'
|||||||||||||||||||||
3'CGUGAUUUUCAGAUCCUUUUUAAUGUUUAAGAACUGUCCUAGCCAGUGCCCGUCCAGUCUUCCGUUGGCCGAGAAGUAAGA5' ( -43.90[100.00%] )
>novel_mir_8	|CL3177.Contig7_All	|location[91,111]	|
5'CUUGACAGGAUCGGUCACGGG3'
|||||||||||||||||||||
3'CGUGAUUUUCAGAUCCUUUUUAAUGUUUAAGAACUGUCCUAGCCAGUGCCCGUCCAGUCUUCCGUUGGCCGAGAAGUAAGA5' ( -43.90[100.00%] )
>novel_mir_8	|CL3177.Contig13_All	|location[97,117]	|
5'CUUGACAGGAUCGGUCACGGG3'
|||||||||||||||||||||
3'CGUGAUUUUCAGAUCCUUUUUAAUGUUUAAGAACUGUCCUAGCCAGUGCCCGUCCAGUCUUCCGUUGGCCGAGAAGUAAGA5' ( -43.90[100.00%] )
>novel_mir_8	|CL3177.Contig14_All	|location[49,69]	|
5'CUUGACAGGAUCGGUCACGGG3'
|||||||||||||||||||||
3'CGUGAUUUUCAGAUCCUUUUUAAUGUUUAAGAACUGUCCUAGCCAGUGCCCAUCCAGUCUUCCGUUCGCCGAGUUCUCUUC5' ( -44.20[100.00%] )
>novel_mir_8	|CL3177.Contig15_All	|location[97,117]	|
5'CUUGACAGGAUCGGUCACGGG3'
|||||||||||||||||||||
3'CGUGAUUUUCAGAUCCUUUUUAAUGUUUAAGAACUGUCCUAGCCAGUGCCCGUCCAGUCUUCCGUUGGCCGAGAAGUAAGA5' ( -43.90[100.00%] )
>novel_mir_8	|CL3177.Contig16_All	|location[66,86]	|
5'CUUGACAGGAUCGGUCACGGG3'
|||||||||||||||||||||
3'CGUGAUUUUCAGAUCCUUUUUAAUGUUUAAGAACUGUCCUAGCCAGUGCCCAUCCAGUCUUCCGUUCGCCGAGUUCUCUUC5' ( -44.20[100.00%] )
>novel_mir_8	|Unigene30240_All	|location[97,117]	|
5'CUUGACAGGAUCGGUCACGGG3'
|||||||||||||||||||||
3'CGUGAUUUUCAGAUCCUUUUUAAUGUUUAAGAACUGUCCUAGCCAGUGCCCGUCCAGUCUUCCGUUGGCCGAGAAGUAAGA5' ( -43.90[100.00%] )
>novel_mir_8	|Unigene30241_All	|location[97,117]	|
5'CUUGACAGGAUCGGUCACGGG3'
|||||||||||||||||||||
3'CGUGAUUUUCAGAUCCUUUUUAAUGUUUAAGAACUGUCCUAGCCAGUGCCCGUCCAGUCUUCCGUUGGCCGAGAAGUAAGA5' ( -43.90[100.00%] )
>novel_mir_8	|Unigene40730_All	|location[91,111]	|
5'CUUGACAGGAUCGGUCACGGG3'
|||||||||||||||||||||
3'CGUGAUUUUCAGAUCCUUUUUAAUGUUUAAGAACUGUCCUAGCCAGUGCCCGUCCAGUCUUCCGUUGGCCGAGAAGUAAGA5' ( -43.90[100.00%] )
>novel_mir_8	|Unigene40733_All	|location[91,111]	|
5'CUUGACAGGAUCGGUCACGGG3'
|||||||||||||||||||||
3'CGUGAUUUUCAGAUCCUUUUUAAUGUUUAAGAACUGUCCUAGCCAGUGCCCGUCCAGUCUUCCGUUGGCCGAGAAGUAAGA5' ( -43.90[100.00%] )
>novel_mir_8	|CL3177.Contig7_All	|location[91,111]	|
5'CUUGACAGGAUCGGUCACGGG3'
|||||||||||||||||||||
3'CGUGAUUUUCAGAUCCUUUUUAAUGUUUAAGAACUGUCCUAGCCAGUGCCCGUCCAGUCUUCCGUUGGCCGAGAAGUAAGA5' ( -43.90[100.00%] )
>novel_mir_8	|CL3177.Contig13_All	|location[97,117]	|
5'CUUGACAGGAUCGGUCACGGG3'
|||||||||||||||||||||
3'CGUGAUUUUCAGAUCCUUUUUAAUGUUUAAGAACUGUCCUAGCCAGUGCCCGUCCAGUCUUCCGUUGGCCGAGAAGUAAGA5' ( -43.90[100.00%] )
>novel_mir_8	|CL3177.Contig14_All	|location[49,69]	|
5'CUUGACAGGAUCGGUCACGGG3'
|||||||||||||||||||||
3'CGUGAUUUUCAGAUCCUUUUUAAUGUUUAAGAACUGUCCUAGCCAGUGCCCAUCCAGUCUUCCGUUCGCCGAGUUCUCUUC5' ( -44.20[100.00%] )
>novel_mir_8	|CL3177.Contig15_All	|location[97,117]	|
5'CUUGACAGGAUCGGUCACGGG3'
|||||||||||||||||||||
3'CGUGAUUUUCAGAUCCUUUUUAAUGUUUAAGAACUGUCCUAGCCAGUGCCCGUCCAGUCUUCCGUUGGCCGAGAAGUAAGA5' ( -43.90[100.00%] )
>novel_mir_8	|CL3177.Contig16_All	|location[66,86]	|
5'CUUGACAGGAUCGGUCACGGG3'
|||||||||||||||||||||
3'CGUGAUUUUCAGAUCCUUUUUAAUGUUUAAGAACUGUCCUAGCCAGUGCCCAUCCAGUCUUCCGUUCGCCGAGUUCUCUUC5' ( -44.20[100.00%] )
>novel_mir_8	|Unigene30240_All	|location[97,117]	|
5'CUUGACAGGAUCGGUCACGGG3'
|||||||||||||||||||||
3'CGUGAUUUUCAGAUCCUUUUUAAUGUUUAAGAACUGUCCUAGCCAGUGCCCGUCCAGUCUUCCGUUGGCCGAGAAGUAAGA5' ( -43.90[100.00%] )
>novel_mir_8	|Unigene30241_All	|location[97,117]	|
5'CUUGACAGGAUCGGUCACGGG3'
|||||||||||||||||||||
3'CGUGAUUUUCAGAUCCUUUUUAAUGUUUAAGAACUGUCCUAGCCAGUGCCCGUCCAGUCUUCCGUUGGCCGAGAAGUAAGA5' ( -43.90[100.00%] )
>novel_mir_8	|Unigene40730_All	|location[91,111]	|
5'CUUGACAGGAUCGGUCACGGG3'
|||||||||||||||||||||
3'CGUGAUUUUCAGAUCCUUUUUAAUGUUUAAGAACUGUCCUAGCCAGUGCCCGUCCAGUCUUCCGUUGGCCGAGAAGUAAGA5' ( -43.90[100.00%] )
>novel_mir_8	|Unigene40733_All	|location[91,111]	|
5'CUUGACAGGAUCGGUCACGGG3'
|||||||||||||||||||||
3'CGUGAUUUUCAGAUCCUUUUUAAUGUUUAAGAACUGUCCUAGCCAGUGCCCGUCCAGUCUUCCGUUGGCCGAGAAGUAAGA5' ( -43.90[100.00%] )
>novel_mir_27	|CL4800.Contig2_All	|location[785,806]	|
5'UAUUAUAUUGGAUUGAUGCAUC3'
||||||||||||||||||||||
3'AUCGUACUGGUAGACCUCAUAGUAUUACUCAUAAUAUAACCUAACUACGUAGACACAAGUACUCUCGUAUUACUUGGGUAGU5' ( -31.60[100.00%] )
>novel_mir_27	|CL4800.Contig3_All	|location[142,163]	|
5'UAUUAUAUUGGAUUGAUGCAUC3'
||||||||||||||||||||||
3'AUCGUACUGGUAGACCUCAUAGUAUUACUCAUAAUAUAACCUAACUACGUAGACACAAGUACUCUCGUAUUACUUGGGUAGU5' ( -31.60[100.00%] )
>novel_mir_27	|Unigene26288_All	|location[721,742]	|
5'UAUUAUAUUGGAUUGAUGCAUC3'
||||x|x|||||||||||||||
3'UGAAAACAGCUCUGAACUGACCGAUAAAAAAACCUAACUACGUAGUGUCAGUAGUUGAAAGGAUAAUAGAGAAGG5' ( -23.90[75.39%] )
>novel_mir_27	|Unigene45237_All	|location[3,24]	|
5'UAUUAUAUUGGAUUGAUGCAUC3'
||||||||||||||||||||||
3'AUCGUACUGGUAGACCUCAUAGUAUUACUCAUAAUAUAACCUAACUACGUAGAC5' ( -31.60[100.00%] )
>novel_mir_9	|CL5907.Contig1_All	|location[522,542]	|
5'UAAGCAUGUUCUCCUCAGCCA3'
|||||||||||||||||||||
3'UCAUUCGUAUUUAAACCGCAAAUUUCUAGUAUUCGUACAAGAGGAGUCGGUGUACCAUGAAUCAAAUUAAUAGUUUCCGUA5' ( -39.50[100.00%] )
>novel_mir_9	|CL5907.Contig2_All	|location[698,718]	|
5'UAAGCAUGUUCUCCUCAGCCA3'
|||||||||||||||||||||
3'UCAUUCGUAUUUAAACCGCAAAUUUCUAGUAUUCGUACAAGAGGAGUCGGUGUACCAUGAAUCAAAUUAAUAGUUUCCGUA5' ( -39.50[100.00%] )
>novel_mir_9	|CL5907.Contig1_All	|location[522,542]	|
5'UAAGCAUGUUCUCCUCAGCCA3'
|||||||||||||||||||||
3'UCAUUCGUAUUUAAACCGCAAAUUUCUAGUAUUCGUACAAGAGGAGUCGGUGUACCAUGAAUCAAAUUAAUAGUUUCCGUA5' ( -39.50[100.00%] )
>novel_mir_9	|CL5907.Contig2_All	|location[698,718]	|
5'UAAGCAUGUUCUCCUCAGCCA3'
|||||||||||||||||||||
3'UCAUUCGUAUUUAAACCGCAAAUUUCUAGUAUUCGUACAAGAGGAGUCGGUGUACCAUGAAUCAAAUUAAUAGUUUCCGUA5' ( -39.50[100.00%] )
>novel_mir_10	|CL6752.Contig1_All	|location[226,246]	|
5'UUAAUCAAUGAUAUCGGGGUA3'
|||||||||||||||||||||
3'AAUAAAACGAGGCUCUACGUCACAUAAACAAAUUAGUUACUAUAGCCCCAUACCUCUUUAAAAGACGUCUAGAAAGGAACA5' ( -32.90[100.00%] )
>novel_mir_10	|CL6752.Contig2_All	|location[192,212]	|
5'UUAAUCAAUGAUAUCGGGGUA3'
|||||||||||||||||||||
3'AAUAAAACGAGGCUCUACGUCACAUAAACAAAUUAGUUACUAUAGCCCCAUACCUCUUUAAAAGACGUCUAGAAAGGAACA5' ( -32.90[100.00%] )
>novel_mir_10	|Unigene7798_All	|location[220,240]	|
5'UUAAUCAAUGAUAUCGGGGUA3'
||||||||o||x|||||||ox
3'UGGAAAUAUACUACGUUUGGUUGCGUGGAAAAUUAGUUGCUUUAGCCCCGCAUUUAUAUAGUGUUUAAUCAGAAAAAGUAA5' ( -28.30[86.02%] )
>novel_mir_10	|CL6752.Contig1_All	|location[226,246]	|
5'UUAAUCAAUGAUAUCGGGGUA3'
|||||||||||||||||||||
3'AAUAAAACGAGGCUCUACGUCACAUAAACAAAUUAGUUACUAUAGCCCCAUACCUCUUUAAAAGACGUCUAGAAAGGAACA5' ( -32.90[100.00%] )
>novel_mir_10	|CL6752.Contig2_All	|location[192,212]	|
5'UUAAUCAAUGAUAUCGGGGUA3'
|||||||||||||||||||||
3'AAUAAAACGAGGCUCUACGUCACAUAAACAAAUUAGUUACUAUAGCCCCAUACCUCUUUAAAAGACGUCUAGAAAGGAACA5' ( -32.90[100.00%] )
>novel_mir_10	|Unigene7798_All	|location[220,240]	|
5'UUAAUCAAUGAUAUCGGGGUA3'
||||||||o||x|||||||ox
3'UGGAAAUAUACUACGUUUGGUUGCGUGGAAAAUUAGUUGCUUUAGCCCCGCAUUUAUAUAGUGUUUAAUCAGAAAAAGUAA5' ( -28.30[86.02%] )
>novel_mir_28	|CL8167.Contig1_All	|location[486,506]	|
5'GUGCUCUCCCUCUUCGUCAAG3'
|||||||||||||||||||||
3'AAGUACGUUUCCUGUCCUAACAAAUGUCCACACGAGAGGGAGAAGCAGUUCCACCUAAAUCAAGAACCAAGCUCGGAACAA5' ( -43.20[100.00%] )
>novel_mir_28	|CL8167.Contig2_All	|location[408,428]	|
5'GUGCUCUCCCUCUUCGUCAAG3'
|||||||||||||||||||||
3'AAGUACGUUUCCUGUCCUAACAAAUGUCCACACGAGAGGGAGAAGCAGUUCCACCUAAAUCAAGAACCAAGCUCGGAACAA5' ( -43.20[100.00%] )
>novel_mir_28	|CL8167.Contig3_All	|location[235,255]	|
5'GUGCUCUCCCUCUUCGUCAAG3'
|||||||||||||||||||||
3'AAGUACGUUUCCUGUCCUAACAAAUGUCCACACGAGAGGGAGAAGCAGUUCCACCUAAAUCAAGAACCAAGCUCGGAACAA5' ( -43.20[100.00%] )
>novel_mir_28	|CL8167.Contig4_All	|location[571,591]	|
5'GUGCUCUCCCUCUUCGUCAAG3'
|||||||||||||||||||||
3'AAGUACGUUUCCUGUCCUAACAAAUGUCCACACGAGAGGGAGAAGCAGUUCCACCUAAAUCAAGAACCAAGCUCGGAACAA5' ( -43.20[100.00%] )
>novel_mir_28	|CL8167.Contig5_All	|location[493,513]	|
5'GUGCUCUCCCUCUUCGUCAAG3'
|||||||||||||||||||||
3'AAGUACGUUUCCUGUCCUAACAAAUGUCCACACGAGAGGGAGAAGCAGUUCCACCUAAAUCAAGAACCAAGCUCGGAACAA5' ( -43.20[100.00%] )
>novel_mir_28	|Unigene8610_All	|location[211,231]	|
5'GUGCUCUCCCUCUUCGUCAAG3'
||||||||||||o|x||||||
3'AAGUACGUUUCCUGUCCUAACAUUUGUUCACACGAGAGGGAGGAUCAGUUCCAUCCAAAUCACAAGAACCUACUCGGAAGU5' ( -37.00[85.65%] )
>novel_mir_28	|Unigene40824_All	|location[190,210]	|
5'GUGCUCUCCCUCUUCGUCAAG3'
||||||||||||o|x||||||
3'AAGUACGUUUCCUGUCCUAACAUUUGUUCACACGAGAGGGAGGAUCAGUUCCAUCCAAAUCACAAGAACCUACUCGGAAGU5' ( -37.00[85.65%] )
>novel_mir_28	|CL8167.Contig1_All	|location[486,506]	|
5'GUGCUCUCCCUCUUCGUCAAG3'
|||||||||||||||||||||
3'AAGUACGUUUCCUGUCCUAACAAAUGUCCACACGAGAGGGAGAAGCAGUUCCACCUAAAUCAAGAACCAAGCUCGGAACAA5' ( -43.20[100.00%] )
>novel_mir_28	|CL8167.Contig2_All	|location[408,428]	|
5'GUGCUCUCCCUCUUCGUCAAG3'
|||||||||||||||||||||
3'AAGUACGUUUCCUGUCCUAACAAAUGUCCACACGAGAGGGAGAAGCAGUUCCACCUAAAUCAAGAACCAAGCUCGGAACAA5' ( -43.20[100.00%] )
>novel_mir_28	|CL8167.Contig3_All	|location[235,255]	|
5'GUGCUCUCCCUCUUCGUCAAG3'
|||||||||||||||||||||
3'AAGUACGUUUCCUGUCCUAACAAAUGUCCACACGAGAGGGAGAAGCAGUUCCACCUAAAUCAAGAACCAAGCUCGGAACAA5' ( -43.20[100.00%] )
>novel_mir_28	|CL8167.Contig4_All	|location[571,591]	|
5'GUGCUCUCCCUCUUCGUCAAG3'
|||||||||||||||||||||
3'AAGUACGUUUCCUGUCCUAACAAAUGUCCACACGAGAGGGAGAAGCAGUUCCACCUAAAUCAAGAACCAAGCUCGGAACAA5' ( -43.20[100.00%] )
>novel_mir_28	|CL8167.Contig5_All	|location[493,513]	|
5'GUGCUCUCCCUCUUCGUCAAG3'
|||||||||||||||||||||
3'AAGUACGUUUCCUGUCCUAACAAAUGUCCACACGAGAGGGAGAAGCAGUUCCACCUAAAUCAAGAACCAAGCUCGGAACAA5' ( -43.20[100.00%] )
>novel_mir_28	|Unigene8610_All	|location[211,231]	|
5'GUGCUCUCCCUCUUCGUCAAG3'
||||||||||||o|x||||||
3'AAGUACGUUUCCUGUCCUAACAUUUGUUCACACGAGAGGGAGGAUCAGUUCCAUCCAAAUCACAAGAACCUACUCGGAAGU5' ( -37.00[85.65%] )
>novel_mir_28	|Unigene40824_All	|location[190,210]	|
5'GUGCUCUCCCUCUUCGUCAAG3'
||||||||||||o|x||||||
3'AAGUACGUUUCCUGUCCUAACAUUUGUUCACACGAGAGGGAGGAUCAGUUCCAUCCAAAUCACAAGAACCUACUCGGAAGU5' ( -37.00[85.65%] )
>novel_mir_14	|Unigene1966_All	|location[813,832]	|
5'AAAAUUUGCAGACUCGCCAU3'
|x|||||||||||||x|xx|
3'UACGUCUAAGACAAAGAAGAAGGUAGAGAUUCUUAAACGUCUGAGGGUAAACACAUUAAAAGGGUUUUGUAGAAGGUCUC5' ( -24.20[75.63%] )
>novel_mir_14	|Unigene6454_All	|location[1142,1161]	|
5'AAAAUUUGCAGACUCGCCAU3'
x|||x|||||||||||||xx
3'UAGGAACCAGAGAACCUCUUUAGGACCUCCAUUUUAACGUCUGAGCGGGUAGUGUCAUAGUCCGGAGUGUUAGGUAUUUU5' ( -27.50[85.94%] )
>novel_mir_14	|Unigene34346_All	|location[16,35]	|
5'AAAAUUUGCAGACUCGCCAU3'
||||o|o|||||x||o||||
3'AGUCCAGGACGUUGUCAACCGUUUAAAUUAUUUUGAGCGUCUCAGUGGUAAAGUCCCUUCCCUAC5' ( -24.40[74.85%] )
>novel_mir_18	|Unigene17397_All	|location[535,555]	|
5'GGUCGCAACCCAAAGAAGGCU3'
|||||||||||||||||||||
3'CAAACCUGUCUAUAAACGACCCCGUUUGAUCCAGCGUUGGGUUUCUUCCGAGGGAGGUAGAGGUUGCUUCUUUCCUUCCCA5' ( -42.70[100.00%] )
>novel_mir_30	|Unigene17744_All	|location[9,29]	|
5'UUGAGAUUUCGGGAGAAAGGA3'
|||||||||||||||||||||
3'UAAAUCUUUUGGGCCCGACGUCUAGCUUGAAACUCUAAAGCCCUCUUUCCUUAUUCAAU5' ( -36.60[100.00%] )
>novel_mir_19	|Unigene203_All	|location[150,171]	|
5'UAGAAACUGGCAAACGAGGACA3'
||||||||||||||||||||||
3'UUCCUCCCGUAGCCAUUUUUUUAGCCAAACAUCUUUGACCGUUUGCUCCUGUUCCUAAGGUUAAUCCAAAAACACCGGUCAU5' ( -39.30[100.00%] )
>novel_mir_31	|CL942.Contig6_All	|location[515,536]	|
5'AUUGAUUGUUUGCGGCCCCAGG3'
||||||||||||||||||||||
3'AACCCGUAGCUUAACGUUUGGUAUCCGGAUAACUAACAAACGCCGGGGUCCGGCACUUCGCUUUUUAAAGACAAGUUUUAA5' ( -42.90[100.00%] )
>novel_mir_32	|CL10448.Contig1_All	|location[357,377]	|
5'AUUUGGAUGGAAUAUUAUUAC3'
x||||||||||||||||||x|
3'AGAAAAUGCGGGGCAAACCAAGCACCUAAUAAAACCUACCUUAUAAUAACGACCCUUUUUAUUACGGCCGUAAUAAUAAGG5' ( -24.10[87.96%] )
>novel_mir_32	|Unigene9961_All	|location[74,94]	|
5'AUUUGGAUGGAAUAUUAUUAC3'
x||||||x||||o|o||||||
3'GGGUACACUAUGAAAUGAUGGUCCCUACUUCAAACCUUCCUUGUGAUAAUGACCGAACCUAGCCAUGGACAGUAGCACCUU5' ( -22.70[82.85%] )
>novel_mir_32	|Unigene22205_All	|location[135,155]	|
5'AUUUGGAUGGAAUAUUAUUAC3'
x||||o|||||||||||||||
3'UGUUAUUGCGGGGCAAACCAAGCACUUAAUAAAACUUACCUUAUAAUAAUGGUCCUUAUUAUUAGGACCAUAAUAAUAAGG5' ( -24.20[88.97%] )
>novel_mir_32	|Unigene25888_All	|location[870,890]	|
5'AUUUGGAUGGAAUAUUAUUAC3'
||||||||||||o||||o|xx
3'CAGUGCUUCGUAUGAACAAUAAAGGUCAAGUAAACCUACCUUGUAAUGACCUGUUACGAUUUCGAUACUUUCGAUUUUUCC5' ( -24.80[89.21%] )
>novel_mir_33	|CL5250.Contig4_All	|location[83,103]	|
5'UACAAUCACGCCAGGAGCAUC3'
|||||||||||||||||||||
3'UGACUGGACUUGUCCCCGUGGUAGCCACCGAUGUUAGUGCGGUCCUCGUAGUUACCGCAGUCAAAGAUCAUCAAAUAUAAG5' ( -40.60[100.00%] )
>novel_mir_33	|CL5250.Contig6_All	|location[83,103]	|
5'UACAAUCACGCCAGGAGCAUC3'
|||||||||||||||||||||
3'UGACUGGACUUGUCCCCGUGGUAGCCACCGAUGUUAGUGCGGUCCUCGUAGUUACCGCAGUCAAAGAUCAUCAAAUAUAAG5' ( -40.60[100.00%] )
>novel_mir_33	|Unigene22376_All	|location[89,109]	|
5'UACAAUCACGCCAGGAGCAUC3'
|||||||||||||||||||||
3'CACGGGGACUUGACCCUGUAGUAGCCACCGAUGUUAGUGCGGUCCUCGUAGUUACCGCAGUCAAAGAUCAUCAAAUAUAAG5' ( -40.60[100.00%] )
>novel_mir_1	|CL10186.Contig1_All	|location[129,149]	|
5'AGAGGGAAGGGUGUCUGGUUA3'
x||||o||||||||||||||x
3'UAGACCAUCCUCUCCCGACAGCUGCAAUUACCUCCUUUCCCACAGACCAAGCGCUAUCCCCCUCAGCAGCCAAGUCAGACC5' ( -37.20[89.21%] )
>novel_mir_1	|CL10589.Contig1_All	|location[1256,1276]	|
5'AGAGGGAAGGGUGUCUGGUUA3'
|||||||||||||||||||||
3'UAAAGAACAAAGUGUUAAAAACUGUUCUCGUCUCCCUUCCCACAGACCAAUAAUCCGUCUUUCUCUUUCGCACUGGGUUGA5' ( -41.90[100.00%] )
>novel_mir_1	|CL10589.Contig2_All	|location[1016,1036]	|
5'AGAGGGAAGGGUGUCUGGUUA3'
|||||||||||||||||||||
3'UAAAGAACAAAGUGUUAAAAACUGUUCUCGUCUCCCUUCCCACAGACCAAUAAUCCGUCUUUCUCUUUCGCACUGGGUUGA5' ( -41.90[100.00%] )
>novel_mir_1	|CL10589.Contig6_All	|location[1026,1046]	|
5'AGAGGGAAGGGUGUCUGGUUA3'
|||||||||||||||||||||
3'UAAAGAACAAAGUGUUAAAAACUGUUCUCGUCUCCCUUCCCACAGACCAAUAAUCCGUCUUUCUCUUUCGCACUGGGUUGA5' ( -41.90[100.00%] )
>novel_mir_1	|CL10589.Contig7_All	|location[1026,1046]	|
5'AGAGGGAAGGGUGUCUGGUUA3'
|||||||||||||||||||||
3'UAAAGAACAAAGUGUUAAAAACUGUUCUCGUCUCCCUUCCCACAGACCAAUAAUCCGUCUUUCUCUUUCGCACUGGGUUGA5' ( -41.90[100.00%] )
>novel_mir_1	|CL10589.Contig9_All	|location[1352,1372]	|
5'AGAGGGAAGGGUGUCUGGUUA3'
|||||||||||||||||||||
3'UAAAGAACAAAGUGUUAAAAACUGUUCUCGUCUCCCUUCCCACAGACCAAUAAUCCGUCUUUCUCUUUCGCACUGGGUUGA5' ( -41.90[100.00%] )
>novel_mir_1	|Unigene15014_All	|location[1621,1641]	|
5'AGAGGGAAGGGUGUCUGGUUA3'
|||||||||||||||||||||
3'UAAAGAACAAAGUGUUAAAAACUGUUCUCGUCUCCCUUCCCACAGACCAAUAAUCCGUCUUUCUCUUUCGCACUGGGUUGA5' ( -41.90[100.00%] )
>novel_mir_1	|Unigene29652_All	|location[867,887]	|
5'AGAGGGAAGGGUGUCUGGUUA3'
|||||||||||||||||||||
3'UAAAGAACAAAGUGUUAAAAACUGUUCUCGUCUCCCUUCCCACAGACCAAUAAUCCGUCUUUCUCUUUCGCACUGGGUUGA5' ( -41.90[100.00%] )
>novel_mir_1	|Unigene29653_All	|location[541,561]	|
5'AGAGGGAAGGGUGUCUGGUUA3'
|||||||||||||||||||||
3'UAAAGAACAAAGUGUUAAAAACUGUUCUCGUCUCCCUUCCCACAGACCAAUAAUCCGUCUUUCUCUUUCGCACUGGGUUGA5' ( -41.90[100.00%] )
>novel_mir_1	|Unigene40671_All	|location[1352,1372]	|
5'AGAGGGAAGGGUGUCUGGUUA3'
|||||||||||||||||||||
3'UAAAGAACAAAGUGUUAAAAACUGUUCUCGUCUCCCUUCCCACAGACCAAUAAUCCGUCUUUCUCUUUCGCACUGGGUUGA5' ( -41.90[100.00%] )
>novel_mir_1	|Unigene45218_All	|location[428,448]	|
5'AGAGGGAAGGGUGUCUGGUUA3'
|||||||||||||||||||||
3'UAAAGAACAAAGUGUUAAAAACUGUUCUCGUCUCCCUUCCCACAGACCAAUAAUCCGUCUUUCUCUUUCGCACUGGGUUGA5' ( -41.90[100.00%] )
>novel_mir_1	|Unigene45219_All	|location[428,448]	|
5'AGAGGGAAGGGUGUCUGGUUA3'
|||||||||||||||||||||
3'UAAAGAACAAAGUGUUAAAAACUGUUCUCGUCUCCCUUCCCACAGACCAAUAAUCCGUCUUUCUCUUUCGCACUGGGUUGA5' ( -41.90[100.00%] )
>novel_mir_1	|CL10186.Contig1_All	|location[129,149]	|
5'AGAGGGAAGGGUGUCUGGUUA3'
x||||o||||||||||||||x
3'UAGACCAUCCUCUCCCGACAGCUGCAAUUACCUCCUUUCCCACAGACCAAGCGCUAUCCCCCUCAGCAGCCAAGUCAGACC5' ( -37.20[89.21%] )
>novel_mir_1	|CL10589.Contig1_All	|location[1256,1276]	|
5'AGAGGGAAGGGUGUCUGGUUA3'
|||||||||||||||||||||
3'UAAAGAACAAAGUGUUAAAAACUGUUCUCGUCUCCCUUCCCACAGACCAAUAAUCCGUCUUUCUCUUUCGCACUGGGUUGA5' ( -41.90[100.00%] )
>novel_mir_1	|CL10589.Contig2_All	|location[1016,1036]	|
5'AGAGGGAAGGGUGUCUGGUUA3'
|||||||||||||||||||||
3'UAAAGAACAAAGUGUUAAAAACUGUUCUCGUCUCCCUUCCCACAGACCAAUAAUCCGUCUUUCUCUUUCGCACUGGGUUGA5' ( -41.90[100.00%] )
>novel_mir_1	|CL10589.Contig6_All	|location[1026,1046]	|
5'AGAGGGAAGGGUGUCUGGUUA3'
|||||||||||||||||||||
3'UAAAGAACAAAGUGUUAAAAACUGUUCUCGUCUCCCUUCCCACAGACCAAUAAUCCGUCUUUCUCUUUCGCACUGGGUUGA5' ( -41.90[100.00%] )
>novel_mir_1	|CL10589.Contig7_All	|location[1026,1046]	|
5'AGAGGGAAGGGUGUCUGGUUA3'
|||||||||||||||||||||
3'UAAAGAACAAAGUGUUAAAAACUGUUCUCGUCUCCCUUCCCACAGACCAAUAAUCCGUCUUUCUCUUUCGCACUGGGUUGA5' ( -41.90[100.00%] )
>novel_mir_1	|CL10589.Contig9_All	|location[1352,1372]	|
5'AGAGGGAAGGGUGUCUGGUUA3'
|||||||||||||||||||||
3'UAAAGAACAAAGUGUUAAAAACUGUUCUCGUCUCCCUUCCCACAGACCAAUAAUCCGUCUUUCUCUUUCGCACUGGGUUGA5' ( -41.90[100.00%] )
>novel_mir_1	|Unigene15014_All	|location[1621,1641]	|
5'AGAGGGAAGGGUGUCUGGUUA3'
|||||||||||||||||||||
3'UAAAGAACAAAGUGUUAAAAACUGUUCUCGUCUCCCUUCCCACAGACCAAUAAUCCGUCUUUCUCUUUCGCACUGGGUUGA5' ( -41.90[100.00%] )
>novel_mir_1	|Unigene29652_All	|location[867,887]	|
5'AGAGGGAAGGGUGUCUGGUUA3'
|||||||||||||||||||||
3'UAAAGAACAAAGUGUUAAAAACUGUUCUCGUCUCCCUUCCCACAGACCAAUAAUCCGUCUUUCUCUUUCGCACUGGGUUGA5' ( -41.90[100.00%] )
>novel_mir_1	|Unigene29653_All	|location[541,561]	|
5'AGAGGGAAGGGUGUCUGGUUA3'
|||||||||||||||||||||
3'UAAAGAACAAAGUGUUAAAAACUGUUCUCGUCUCCCUUCCCACAGACCAAUAAUCCGUCUUUCUCUUUCGCACUGGGUUGA5' ( -41.90[100.00%] )
>novel_mir_1	|Unigene40671_All	|location[1352,1372]	|
5'AGAGGGAAGGGUGUCUGGUUA3'
|||||||||||||||||||||
3'UAAAGAACAAAGUGUUAAAAACUGUUCUCGUCUCCCUUCCCACAGACCAAUAAUCCGUCUUUCUCUUUCGCACUGGGUUGA5' ( -41.90[100.00%] )
>novel_mir_1	|Unigene45218_All	|location[428,448]	|
5'AGAGGGAAGGGUGUCUGGUUA3'
|||||||||||||||||||||
3'UAAAGAACAAAGUGUUAAAAACUGUUCUCGUCUCCCUUCCCACAGACCAAUAAUCCGUCUUUCUCUUUCGCACUGGGUUGA5' ( -41.90[100.00%] )
>novel_mir_1	|Unigene45219_All	|location[428,448]	|
5'AGAGGGAAGGGUGUCUGGUUA3'
|||||||||||||||||||||
3'UAAAGAACAAAGUGUUAAAAACUGUUCUCGUCUCCCUUCCCACAGACCAAUAAUCCGUCUUUCUCUUUCGCACUGGGUUGA5' ( -41.90[100.00%] )
>novel_mir_8	|CL3177.Contig7_All	|location[91,111]	|
5'CUUGACAGGAUCGGUCACGGG3'
|||||||||||||||||||||
3'CGUGAUUUUCAGAUCCUUUUUAAUGUUUAAGAACUGUCCUAGCCAGUGCCCGUCCAGUCUUCCGUUGGCCGAGAAGUAAGA5' ( -43.90[100.00%] )
>novel_mir_8	|CL3177.Contig13_All	|location[97,117]	|
5'CUUGACAGGAUCGGUCACGGG3'
|||||||||||||||||||||
3'CGUGAUUUUCAGAUCCUUUUUAAUGUUUAAGAACUGUCCUAGCCAGUGCCCGUCCAGUCUUCCGUUGGCCGAGAAGUAAGA5' ( -43.90[100.00%] )
>novel_mir_8	|CL3177.Contig14_All	|location[49,69]	|
5'CUUGACAGGAUCGGUCACGGG3'
|||||||||||||||||||||
3'CGUGAUUUUCAGAUCCUUUUUAAUGUUUAAGAACUGUCCUAGCCAGUGCCCAUCCAGUCUUCCGUUCGCCGAGUUCUCUUC5' ( -44.20[100.00%] )
>novel_mir_8	|CL3177.Contig15_All	|location[97,117]	|
5'CUUGACAGGAUCGGUCACGGG3'
|||||||||||||||||||||
3'CGUGAUUUUCAGAUCCUUUUUAAUGUUUAAGAACUGUCCUAGCCAGUGCCCGUCCAGUCUUCCGUUGGCCGAGAAGUAAGA5' ( -43.90[100.00%] )
>novel_mir_8	|CL3177.Contig16_All	|location[66,86]	|
5'CUUGACAGGAUCGGUCACGGG3'
|||||||||||||||||||||
3'CGUGAUUUUCAGAUCCUUUUUAAUGUUUAAGAACUGUCCUAGCCAGUGCCCAUCCAGUCUUCCGUUCGCCGAGUUCUCUUC5' ( -44.20[100.00%] )
>novel_mir_8	|Unigene30240_All	|location[97,117]	|
5'CUUGACAGGAUCGGUCACGGG3'
|||||||||||||||||||||
3'CGUGAUUUUCAGAUCCUUUUUAAUGUUUAAGAACUGUCCUAGCCAGUGCCCGUCCAGUCUUCCGUUGGCCGAGAAGUAAGA5' ( -43.90[100.00%] )
>novel_mir_8	|Unigene30241_All	|location[97,117]	|
5'CUUGACAGGAUCGGUCACGGG3'
|||||||||||||||||||||
3'CGUGAUUUUCAGAUCCUUUUUAAUGUUUAAGAACUGUCCUAGCCAGUGCCCGUCCAGUCUUCCGUUGGCCGAGAAGUAAGA5' ( -43.90[100.00%] )
>novel_mir_8	|Unigene40730_All	|location[91,111]	|
5'CUUGACAGGAUCGGUCACGGG3'
|||||||||||||||||||||
3'CGUGAUUUUCAGAUCCUUUUUAAUGUUUAAGAACUGUCCUAGCCAGUGCCCGUCCAGUCUUCCGUUGGCCGAGAAGUAAGA5' ( -43.90[100.00%] )
>novel_mir_8	|Unigene40733_All	|location[91,111]	|
5'CUUGACAGGAUCGGUCACGGG3'
|||||||||||||||||||||
3'CGUGAUUUUCAGAUCCUUUUUAAUGUUUAAGAACUGUCCUAGCCAGUGCCCGUCCAGUCUUCCGUUGGCCGAGAAGUAAGA5' ( -43.90[100.00%] )
>novel_mir_8	|CL3177.Contig7_All	|location[91,111]	|
5'CUUGACAGGAUCGGUCACGGG3'
|||||||||||||||||||||
3'CGUGAUUUUCAGAUCCUUUUUAAUGUUUAAGAACUGUCCUAGCCAGUGCCCGUCCAGUCUUCCGUUGGCCGAGAAGUAAGA5' ( -43.90[100.00%] )
>novel_mir_8	|CL3177.Contig13_All	|location[97,117]	|
5'CUUGACAGGAUCGGUCACGGG3'
|||||||||||||||||||||
3'CGUGAUUUUCAGAUCCUUUUUAAUGUUUAAGAACUGUCCUAGCCAGUGCCCGUCCAGUCUUCCGUUGGCCGAGAAGUAAGA5' ( -43.90[100.00%] )
>novel_mir_8	|CL3177.Contig14_All	|location[49,69]	|
5'CUUGACAGGAUCGGUCACGGG3'
|||||||||||||||||||||
3'CGUGAUUUUCAGAUCCUUUUUAAUGUUUAAGAACUGUCCUAGCCAGUGCCCAUCCAGUCUUCCGUUCGCCGAGUUCUCUUC5' ( -44.20[100.00%] )
>novel_mir_8	|CL3177.Contig15_All	|location[97,117]	|
5'CUUGACAGGAUCGGUCACGGG3'
|||||||||||||||||||||
3'CGUGAUUUUCAGAUCCUUUUUAAUGUUUAAGAACUGUCCUAGCCAGUGCCCGUCCAGUCUUCCGUUGGCCGAGAAGUAAGA5' ( -43.90[100.00%] )
>novel_mir_8	|CL3177.Contig16_All	|location[66,86]	|
5'CUUGACAGGAUCGGUCACGGG3'
|||||||||||||||||||||
3'CGUGAUUUUCAGAUCCUUUUUAAUGUUUAAGAACUGUCCUAGCCAGUGCCCAUCCAGUCUUCCGUUCGCCGAGUUCUCUUC5' ( -44.20[100.00%] )
>novel_mir_8	|Unigene30240_All	|location[97,117]	|
5'CUUGACAGGAUCGGUCACGGG3'
|||||||||||||||||||||
3'CGUGAUUUUCAGAUCCUUUUUAAUGUUUAAGAACUGUCCUAGCCAGUGCCCGUCCAGUCUUCCGUUGGCCGAGAAGUAAGA5' ( -43.90[100.00%] )
>novel_mir_8	|Unigene30241_All	|location[97,117]	|
5'CUUGACAGGAUCGGUCACGGG3'
|||||||||||||||||||||
3'CGUGAUUUUCAGAUCCUUUUUAAUGUUUAAGAACUGUCCUAGCCAGUGCCCGUCCAGUCUUCCGUUGGCCGAGAAGUAAGA5' ( -43.90[100.00%] )
>novel_mir_8	|Unigene40730_All	|location[91,111]	|
5'CUUGACAGGAUCGGUCACGGG3'
|||||||||||||||||||||
3'CGUGAUUUUCAGAUCCUUUUUAAUGUUUAAGAACUGUCCUAGCCAGUGCCCGUCCAGUCUUCCGUUGGCCGAGAAGUAAGA5' ( -43.90[100.00%] )
>novel_mir_8	|Unigene40733_All	|location[91,111]	|
5'CUUGACAGGAUCGGUCACGGG3'
|||||||||||||||||||||
3'CGUGAUUUUCAGAUCCUUUUUAAUGUUUAAGAACUGUCCUAGCCAGUGCCCGUCCAGUCUUCCGUUGGCCGAGAAGUAAGA5' ( -43.90[100.00%] )
>novel_mir_21	|CL2158.Contig1_All	|location[254,275]	|
5'UUUCCUAUGCUUUUAUGGCCUA3'
|||||||oo|||||||o|||o|
3'GUGAACGUGAAGGUGAUCGUGCUCGAGUGAAAAGGAUGUGAAAAUAUCGGGUAUUGUUUGUUUUCUAAGCAAUCAGAGCCUC5' ( -30.60[84.53%] )
>novel_mir_21	|CL2886.Contig1_All	|location[139,160]	|
5'UUUCCUAUGCUUUUAUGGCCUA3'
||||||||||||||||x|||o|
3'AAGGAAACCGGCGCACGGUAUCGAAGAAUCAAAGGAUACGAAAAUAACGGGUUUCAACAUUUGCUUAACUAACAUCAGAGAG5' ( -29.00[81.01%] )
>novel_mir_21	|CL2912.Contig1_All	|location[152,173]	|
5'UUUCCUAUGCUUUUAUGGCCUA3'
|||||||||||||||xo|||o|
3'AACAGUUAAAACCAGAAACAUUUGCUUUGGAAAGGAUACGAAAAUUUCGGGUUUCACAGUACUGGUACCGACCACUCAGCAA5' ( -29.70[82.27%] )
>novel_mir_21	|CL2912.Contig2_All	|location[152,173]	|
5'UUUCCUAUGCUUUUAUGGCCUA3'
|||||||||||||||xo|||o|
3'UAUCAGGGCUGGGUGCUGGGAUAUGUAUGGAAAGGAUACGAAAAUUUCGGGUUUCACAGUACUGGUACCGACCACUCAGCAA5' ( -29.70[82.27%] )
>novel_mir_21	|CL4108.Contig4_All	|location[129,150]	|
5'UUUCCUAUGCUUUUAUGGCCUA3'
||||||||o||||||xo|||o|
3'UUUACAUUGGGGUAUAAGGUCUAUCGAAAGAAAGGAUAUGAAAAUUUCGGGUUUCACAGUACUUGGUCGUUGUUUAGUAUCA5' ( -27.70[76.73%] )
>novel_mir_21	|CL4108.Contig5_All	|location[129,150]	|
5'UUUCCUAUGCUUUUAUGGCCUA3'
||||||||o||||||xo|||o|
3'UAGUACUAGACCAGUUUUUACUUGGGAAAGAAAGGAUAUGAAAAUUUCGGGUUUCACAGUACUUGGUCGUUGUUUAGUAUCA5' ( -27.70[76.73%] )
>novel_mir_21	|CL5817.Contig1_All	|location[48,69]	|
5'UUUCCUAUGCUUUUAUGGCCUA3'
||||||||||||||||x|||o|
3'GCAAAGAACAUAAACAGCUCUGACGGAAUGAAAGGAUACGAAAAUAGCGGGUUUCAACAUUUGGUUAGCUAUAAACAGAGAG5' ( -31.40[86.98%] )
>novel_mir_21	|Unigene2464_All	|location[207,228]	|
5'UUUCCUAUGCUUUUAUGGCCUA3'
||||||x|||||||||o|||o|
3'UAAGCUGUCUAAACUCUUCAUUCUCUUCAAAAAGGAGACGAAAAUAUCGGGUACUAAAUGUACUUUUUCUCUUUAAAAAGAA5' ( -29.50[81.49%] )
>novel_mir_21	|Unigene16223_All	|location[1,22]	|
5'UUUCCUAUGCUUUUAUGGCCUA3'
|||||||o|||||||xo|||o|
3'AGCAUUGGCUUGGUACGUUAAAGCCAAGGGAAAGGAUGCGAAAAUUUCGGGU5' ( -29.10[81.06%] )
>novel_mir_21	|Unigene23699_All	|location[645,666]	|
5'UUUCCUAUGCUUUUAUGGCCUA3'
|||||||||||||||x||||||
3'AAGCGGCUUCUAAUAAGAACUAAAAGAUUAAAAGGAUACGAAAAUCCCGGAUAUCAAUAUACAUUAUUUGGACACGCAGAUC5' ( -31.90[88.12%] )
>novel_mir_21	|Unigene32489_All	|location[132,153]	|
5'UUUCCUAUGCUUUUAUGGCCUA3'
||||||||||||||||||||||
3'CUGAUCAUCUAGACAACAACGUUAAAACAGAAAGGAUACGAAAAUACCGGAUAACAAAAGCUCCUGGAGAGAGAAAAGAGUA5' ( -36.20[100.00%] )
>novel_mir_21	|Unigene44998_All	|location[147,168]	|
5'UUUCCUAUGCUUUUAUGGCCUA3'
|||||||o|||||||xo|||o|
3'GCUUCUCUUUGAGCCGCUUCUCUUUGGUGGAAAGGAUGCGAAAAUUUCGGGUUUCACAGUAUCGACCGCUCGGCAACUUACU5' ( -29.30[81.16%] )
>novel_mir_21	|Unigene44999_All	|location[147,168]	|
5'UUUCCUAUGCUUUUAUGGCCUA3'
|||||||o|||||||xo|||o|
3'GUGAAAACCUCCGUCAGUGUUUCUUGGUGGAAAGGAUGCGAAAAUUUCGGGUUUCACAGUAUCGACCGCUCGGCAACUUACU5' ( -29.30[81.16%] )
>novel_mir_1	|CL10186.Contig1_All	|location[129,149]	|
5'AGAGGGAAGGGUGUCUGGUUA3'
x||||o||||||||||||||x
3'UAGACCAUCCUCUCCCGACAGCUGCAAUUACCUCCUUUCCCACAGACCAAGCGCUAUCCCCCUCAGCAGCCAAGUCAGACC5' ( -37.20[89.21%] )
>novel_mir_1	|CL10589.Contig1_All	|location[1256,1276]	|
5'AGAGGGAAGGGUGUCUGGUUA3'
|||||||||||||||||||||
3'UAAAGAACAAAGUGUUAAAAACUGUUCUCGUCUCCCUUCCCACAGACCAAUAAUCCGUCUUUCUCUUUCGCACUGGGUUGA5' ( -41.90[100.00%] )
>novel_mir_1	|CL10589.Contig2_All	|location[1016,1036]	|
5'AGAGGGAAGGGUGUCUGGUUA3'
|||||||||||||||||||||
3'UAAAGAACAAAGUGUUAAAAACUGUUCUCGUCUCCCUUCCCACAGACCAAUAAUCCGUCUUUCUCUUUCGCACUGGGUUGA5' ( -41.90[100.00%] )
>novel_mir_1	|CL10589.Contig6_All	|location[1026,1046]	|
5'AGAGGGAAGGGUGUCUGGUUA3'
|||||||||||||||||||||
3'UAAAGAACAAAGUGUUAAAAACUGUUCUCGUCUCCCUUCCCACAGACCAAUAAUCCGUCUUUCUCUUUCGCACUGGGUUGA5' ( -41.90[100.00%] )
>novel_mir_1	|CL10589.Contig7_All	|location[1026,1046]	|
5'AGAGGGAAGGGUGUCUGGUUA3'
|||||||||||||||||||||
3'UAAAGAACAAAGUGUUAAAAACUGUUCUCGUCUCCCUUCCCACAGACCAAUAAUCCGUCUUUCUCUUUCGCACUGGGUUGA5' ( -41.90[100.00%] )
>novel_mir_1	|CL10589.Contig9_All	|location[1352,1372]	|
5'AGAGGGAAGGGUGUCUGGUUA3'
|||||||||||||||||||||
3'UAAAGAACAAAGUGUUAAAAACUGUUCUCGUCUCCCUUCCCACAGACCAAUAAUCCGUCUUUCUCUUUCGCACUGGGUUGA5' ( -41.90[100.00%] )
>novel_mir_1	|Unigene15014_All	|location[1621,1641]	|
5'AGAGGGAAGGGUGUCUGGUUA3'
|||||||||||||||||||||
3'UAAAGAACAAAGUGUUAAAAACUGUUCUCGUCUCCCUUCCCACAGACCAAUAAUCCGUCUUUCUCUUUCGCACUGGGUUGA5' ( -41.90[100.00%] )
>novel_mir_1	|Unigene29652_All	|location[867,887]	|
5'AGAGGGAAGGGUGUCUGGUUA3'
|||||||||||||||||||||
3'UAAAGAACAAAGUGUUAAAAACUGUUCUCGUCUCCCUUCCCACAGACCAAUAAUCCGUCUUUCUCUUUCGCACUGGGUUGA5' ( -41.90[100.00%] )
>novel_mir_1	|Unigene29653_All	|location[541,561]	|
5'AGAGGGAAGGGUGUCUGGUUA3'
|||||||||||||||||||||
3'UAAAGAACAAAGUGUUAAAAACUGUUCUCGUCUCCCUUCCCACAGACCAAUAAUCCGUCUUUCUCUUUCGCACUGGGUUGA5' ( -41.90[100.00%] )
>novel_mir_1	|Unigene40671_All	|location[1352,1372]	|
5'AGAGGGAAGGGUGUCUGGUUA3'
|||||||||||||||||||||
3'UAAAGAACAAAGUGUUAAAAACUGUUCUCGUCUCCCUUCCCACAGACCAAUAAUCCGUCUUUCUCUUUCGCACUGGGUUGA5' ( -41.90[100.00%] )
>novel_mir_1	|Unigene45218_All	|location[428,448]	|
5'AGAGGGAAGGGUGUCUGGUUA3'
|||||||||||||||||||||
3'UAAAGAACAAAGUGUUAAAAACUGUUCUCGUCUCCCUUCCCACAGACCAAUAAUCCGUCUUUCUCUUUCGCACUGGGUUGA5' ( -41.90[100.00%] )
>novel_mir_1	|Unigene45219_All	|location[428,448]	|
5'AGAGGGAAGGGUGUCUGGUUA3'
|||||||||||||||||||||
3'UAAAGAACAAAGUGUUAAAAACUGUUCUCGUCUCCCUUCCCACAGACCAAUAAUCCGUCUUUCUCUUUCGCACUGGGUUGA5' ( -41.90[100.00%] )
>novel_mir_8	|CL3177.Contig7_All	|location[91,111]	|
5'CUUGACAGGAUCGGUCACGGG3'
|||||||||||||||||||||
3'CGUGAUUUUCAGAUCCUUUUUAAUGUUUAAGAACUGUCCUAGCCAGUGCCCGUCCAGUCUUCCGUUGGCCGAGAAGUAAGA5' ( -43.90[100.00%] )
>novel_mir_8	|CL3177.Contig13_All	|location[97,117]	|
5'CUUGACAGGAUCGGUCACGGG3'
|||||||||||||||||||||
3'CGUGAUUUUCAGAUCCUUUUUAAUGUUUAAGAACUGUCCUAGCCAGUGCCCGUCCAGUCUUCCGUUGGCCGAGAAGUAAGA5' ( -43.90[100.00%] )
>novel_mir_8	|CL3177.Contig14_All	|location[49,69]	|
5'CUUGACAGGAUCGGUCACGGG3'
|||||||||||||||||||||
3'CGUGAUUUUCAGAUCCUUUUUAAUGUUUAAGAACUGUCCUAGCCAGUGCCCAUCCAGUCUUCCGUUCGCCGAGUUCUCUUC5' ( -44.20[100.00%] )
>novel_mir_8	|CL3177.Contig15_All	|location[97,117]	|
5'CUUGACAGGAUCGGUCACGGG3'
|||||||||||||||||||||
3'CGUGAUUUUCAGAUCCUUUUUAAUGUUUAAGAACUGUCCUAGCCAGUGCCCGUCCAGUCUUCCGUUGGCCGAGAAGUAAGA5' ( -43.90[100.00%] )
>novel_mir_8	|CL3177.Contig16_All	|location[66,86]	|
5'CUUGACAGGAUCGGUCACGGG3'
|||||||||||||||||||||
3'CGUGAUUUUCAGAUCCUUUUUAAUGUUUAAGAACUGUCCUAGCCAGUGCCCAUCCAGUCUUCCGUUCGCCGAGUUCUCUUC5' ( -44.20[100.00%] )
>novel_mir_8	|Unigene30240_All	|location[97,117]	|
5'CUUGACAGGAUCGGUCACGGG3'
|||||||||||||||||||||
3'CGUGAUUUUCAGAUCCUUUUUAAUGUUUAAGAACUGUCCUAGCCAGUGCCCGUCCAGUCUUCCGUUGGCCGAGAAGUAAGA5' ( -43.90[100.00%] )
>novel_mir_8	|Unigene30241_All	|location[97,117]	|
5'CUUGACAGGAUCGGUCACGGG3'
|||||||||||||||||||||
3'CGUGAUUUUCAGAUCCUUUUUAAUGUUUAAGAACUGUCCUAGCCAGUGCCCGUCCAGUCUUCCGUUGGCCGAGAAGUAAGA5' ( -43.90[100.00%] )
>novel_mir_8	|Unigene40730_All	|location[91,111]	|
5'CUUGACAGGAUCGGUCACGGG3'
|||||||||||||||||||||
3'CGUGAUUUUCAGAUCCUUUUUAAUGUUUAAGAACUGUCCUAGCCAGUGCCCGUCCAGUCUUCCGUUGGCCGAGAAGUAAGA5' ( -43.90[100.00%] )
>novel_mir_8	|Unigene40733_All	|location[91,111]	|
5'CUUGACAGGAUCGGUCACGGG3'
|||||||||||||||||||||
3'CGUGAUUUUCAGAUCCUUUUUAAUGUUUAAGAACUGUCCUAGCCAGUGCCCGUCCAGUCUUCCGUUGGCCGAGAAGUAAGA5' ( -43.90[100.00%] )
>novel_mir_8	|CL3177.Contig7_All	|location[91,111]	|
5'CUUGACAGGAUCGGUCACGGG3'
|||||||||||||||||||||
3'CGUGAUUUUCAGAUCCUUUUUAAUGUUUAAGAACUGUCCUAGCCAGUGCCCGUCCAGUCUUCCGUUGGCCGAGAAGUAAGA5' ( -43.90[100.00%] )
>novel_mir_8	|CL3177.Contig13_All	|location[97,117]	|
5'CUUGACAGGAUCGGUCACGGG3'
|||||||||||||||||||||
3'CGUGAUUUUCAGAUCCUUUUUAAUGUUUAAGAACUGUCCUAGCCAGUGCCCGUCCAGUCUUCCGUUGGCCGAGAAGUAAGA5' ( -43.90[100.00%] )
>novel_mir_8	|CL3177.Contig14_All	|location[49,69]	|
5'CUUGACAGGAUCGGUCACGGG3'
|||||||||||||||||||||
3'CGUGAUUUUCAGAUCCUUUUUAAUGUUUAAGAACUGUCCUAGCCAGUGCCCAUCCAGUCUUCCGUUCGCCGAGUUCUCUUC5' ( -44.20[100.00%] )
>novel_mir_8	|CL3177.Contig15_All	|location[97,117]	|
5'CUUGACAGGAUCGGUCACGGG3'
|||||||||||||||||||||
3'CGUGAUUUUCAGAUCCUUUUUAAUGUUUAAGAACUGUCCUAGCCAGUGCCCGUCCAGUCUUCCGUUGGCCGAGAAGUAAGA5' ( -43.90[100.00%] )
>novel_mir_8	|CL3177.Contig16_All	|location[66,86]	|
5'CUUGACAGGAUCGGUCACGGG3'
|||||||||||||||||||||
3'CGUGAUUUUCAGAUCCUUUUUAAUGUUUAAGAACUGUCCUAGCCAGUGCCCAUCCAGUCUUCCGUUCGCCGAGUUCUCUUC5' ( -44.20[100.00%] )
>novel_mir_8	|Unigene30240_All	|location[97,117]	|
5'CUUGACAGGAUCGGUCACGGG3'
|||||||||||||||||||||
3'CGUGAUUUUCAGAUCCUUUUUAAUGUUUAAGAACUGUCCUAGCCAGUGCCCGUCCAGUCUUCCGUUGGCCGAGAAGUAAGA5' ( -43.90[100.00%] )
>novel_mir_8	|Unigene30241_All	|location[97,117]	|
5'CUUGACAGGAUCGGUCACGGG3'
|||||||||||||||||||||
3'CGUGAUUUUCAGAUCCUUUUUAAUGUUUAAGAACUGUCCUAGCCAGUGCCCGUCCAGUCUUCCGUUGGCCGAGAAGUAAGA5' ( -43.90[100.00%] )
>novel_mir_8	|Unigene40730_All	|location[91,111]	|
5'CUUGACAGGAUCGGUCACGGG3'
|||||||||||||||||||||
3'CGUGAUUUUCAGAUCCUUUUUAAUGUUUAAGAACUGUCCUAGCCAGUGCCCGUCCAGUCUUCCGUUGGCCGAGAAGUAAGA5' ( -43.90[100.00%] )
>novel_mir_8	|Unigene40733_All	|location[91,111]	|
5'CUUGACAGGAUCGGUCACGGG3'
|||||||||||||||||||||
3'CGUGAUUUUCAGAUCCUUUUUAAUGUUUAAGAACUGUCCUAGCCAGUGCCCGUCCAGUCUUCCGUUGGCCGAGAAGUAAGA5' ( -43.90[100.00%] )
>novel_mir_1	|CL10186.Contig1_All	|location[129,149]	|
5'AGAGGGAAGGGUGUCUGGUUA3'
x||||o||||||||||||||x
3'UAGACCAUCCUCUCCCGACAGCUGCAAUUACCUCCUUUCCCACAGACCAAGCGCUAUCCCCCUCAGCAGCCAAGUCAGACC5' ( -37.20[89.21%] )
>novel_mir_1	|CL10589.Contig1_All	|location[1256,1276]	|
5'AGAGGGAAGGGUGUCUGGUUA3'
|||||||||||||||||||||
3'UAAAGAACAAAGUGUUAAAAACUGUUCUCGUCUCCCUUCCCACAGACCAAUAAUCCGUCUUUCUCUUUCGCACUGGGUUGA5' ( -41.90[100.00%] )
>novel_mir_1	|CL10589.Contig2_All	|location[1016,1036]	|
5'AGAGGGAAGGGUGUCUGGUUA3'
|||||||||||||||||||||
3'UAAAGAACAAAGUGUUAAAAACUGUUCUCGUCUCCCUUCCCACAGACCAAUAAUCCGUCUUUCUCUUUCGCACUGGGUUGA5' ( -41.90[100.00%] )
>novel_mir_1	|CL10589.Contig6_All	|location[1026,1046]	|
5'AGAGGGAAGGGUGUCUGGUUA3'
|||||||||||||||||||||
3'UAAAGAACAAAGUGUUAAAAACUGUUCUCGUCUCCCUUCCCACAGACCAAUAAUCCGUCUUUCUCUUUCGCACUGGGUUGA5' ( -41.90[100.00%] )
>novel_mir_1	|CL10589.Contig7_All	|location[1026,1046]	|
5'AGAGGGAAGGGUGUCUGGUUA3'
|||||||||||||||||||||
3'UAAAGAACAAAGUGUUAAAAACUGUUCUCGUCUCCCUUCCCACAGACCAAUAAUCCGUCUUUCUCUUUCGCACUGGGUUGA5' ( -41.90[100.00%] )
>novel_mir_1	|CL10589.Contig9_All	|location[1352,1372]	|
5'AGAGGGAAGGGUGUCUGGUUA3'
|||||||||||||||||||||
3'UAAAGAACAAAGUGUUAAAAACUGUUCUCGUCUCCCUUCCCACAGACCAAUAAUCCGUCUUUCUCUUUCGCACUGGGUUGA5' ( -41.90[100.00%] )
>novel_mir_1	|Unigene15014_All	|location[1621,1641]	|
5'AGAGGGAAGGGUGUCUGGUUA3'
|||||||||||||||||||||
3'UAAAGAACAAAGUGUUAAAAACUGUUCUCGUCUCCCUUCCCACAGACCAAUAAUCCGUCUUUCUCUUUCGCACUGGGUUGA5' ( -41.90[100.00%] )
>novel_mir_1	|Unigene29652_All	|location[867,887]	|
5'AGAGGGAAGGGUGUCUGGUUA3'
|||||||||||||||||||||
3'UAAAGAACAAAGUGUUAAAAACUGUUCUCGUCUCCCUUCCCACAGACCAAUAAUCCGUCUUUCUCUUUCGCACUGGGUUGA5' ( -41.90[100.00%] )
>novel_mir_1	|Unigene29653_All	|location[541,561]	|
5'AGAGGGAAGGGUGUCUGGUUA3'
|||||||||||||||||||||
3'UAAAGAACAAAGUGUUAAAAACUGUUCUCGUCUCCCUUCCCACAGACCAAUAAUCCGUCUUUCUCUUUCGCACUGGGUUGA5' ( -41.90[100.00%] )
>novel_mir_1	|Unigene40671_All	|location[1352,1372]	|
5'AGAGGGAAGGGUGUCUGGUUA3'
|||||||||||||||||||||
3'UAAAGAACAAAGUGUUAAAAACUGUUCUCGUCUCCCUUCCCACAGACCAAUAAUCCGUCUUUCUCUUUCGCACUGGGUUGA5' ( -41.90[100.00%] )
>novel_mir_1	|Unigene45218_All	|location[428,448]	|
5'AGAGGGAAGGGUGUCUGGUUA3'
|||||||||||||||||||||
3'UAAAGAACAAAGUGUUAAAAACUGUUCUCGUCUCCCUUCCCACAGACCAAUAAUCCGUCUUUCUCUUUCGCACUGGGUUGA5' ( -41.90[100.00%] )
>novel_mir_1	|Unigene45219_All	|location[428,448]	|
5'AGAGGGAAGGGUGUCUGGUUA3'
|||||||||||||||||||||
3'UAAAGAACAAAGUGUUAAAAACUGUUCUCGUCUCCCUUCCCACAGACCAAUAAUCCGUCUUUCUCUUUCGCACUGGGUUGA5' ( -41.90[100.00%] )
>novel_mir_27	|CL4800.Contig2_All	|location[785,806]	|
5'UAUUAUAUUGGAUUGAUGCAUC3'
||||||||||||||||||||||
3'AUCGUACUGGUAGACCUCAUAGUAUUACUCAUAAUAUAACCUAACUACGUAGACACAAGUACUCUCGUAUUACUUGGGUAGU5' ( -31.60[100.00%] )
>novel_mir_27	|CL4800.Contig3_All	|location[142,163]	|
5'UAUUAUAUUGGAUUGAUGCAUC3'
||||||||||||||||||||||
3'AUCGUACUGGUAGACCUCAUAGUAUUACUCAUAAUAUAACCUAACUACGUAGACACAAGUACUCUCGUAUUACUUGGGUAGU5' ( -31.60[100.00%] )
>novel_mir_27	|Unigene26288_All	|location[721,742]	|
5'UAUUAUAUUGGAUUGAUGCAUC3'
||||x|x|||||||||||||||
3'UGAAAACAGCUCUGAACUGACCGAUAAAAAAACCUAACUACGUAGUGUCAGUAGUUGAAAGGAUAAUAGAGAAGG5' ( -23.90[75.39%] )
>novel_mir_27	|Unigene45237_All	|location[3,24]	|
5'UAUUAUAUUGGAUUGAUGCAUC3'
||||||||||||||||||||||
3'AUCGUACUGGUAGACCUCAUAGUAUUACUCAUAAUAUAACCUAACUACGUAGAC5' ( -31.60[100.00%] )
>novel_mir_34	|CL6147.Contig1_All	|location[292,312]	|
5'AUUGAUUUGAUCUCUUGGUAA3'
x|||||||||||o||||||xx
3'CUCUUCCAAUUUAAUAGAUCACCAGUUCAACAACUAAACUAGGGAACCACGAACGGAUUGUGACGUUUCUCCGUAUUAGUC5' ( -27.20[88.89%] )
>novel_mir_34	|Unigene122_All	|location[893,913]	|
5'AUUGAUUUGAUCUCUUGGUAA3'
x|o|||||||||||||x|||x
3'CGUGUACUGUUUUUUUGGGAUUAAAUUAAGAAGCUAAACUAGAGAAACAUAAAACUUUAGACAAUUGGAAAAGGCAGUUAA5' ( -23.00[75.16%] )
