# Supplementary material for: Identification and Characterization of MicroRNAs from Tree Peony (Paeonia ostii) and Their Response to Copper Stress
Source: PLoS One. 2015 Feb 6;10(2):e0117584. doi: 10.1371/journal.pone.0117584 (PMC4319853; doi:10.1371/journal.pone.0117584)
Supplement: S9 Table — (XLS) [file pone.0117584.s010.xls]

## Sheet: Conserved miRNA
miR-name	CK-std	Copper-std	fold-change(log2 Copper/CK)	p-value	sig-lable
miR1077-5p	1135.16	1095.21	-0.0516938	0.0284382
miR1113	0.5225	8.3463	3.99763	4.1896e-14	**
miR1156.2	30.4364	38.3931	0.335049	0.0124345
miR1223a	2.7432	4.0062	0.546375	0.201633
miR1310	47.1568	41.064	-0.199592	0.0945683
miR1514a	11.1034	17.3604	0.644799	0.00214568
miR1520m	410.565	455.71	0.150505	6.79141e-05
miR156a	11321	13651.6	0.270064	1.54148481502469e-321
miR156f-3p	25.2113	21.8674	-0.205289	0.211021
miR157a	50248.9	40590.6	-0.307949	0
miR157c-3p	5.0945	7.6786	0.591903	0.058272
miR159b	593.706	637.827	0.103417	0.00109922
miR159b-3p	181.965	85.1326	-1.09588	1.31514e-53	**
miR160a	14.4997	11.351	-0.353204	0.112747
miR160a-3p	28.0851	19.3635	-0.536465	0.00109616
miR162a	10.5809	9.5148	-0.153217	0.548866
miR164a	128.8	169.597	0.396987	7.6613e-10
miR165a	10.189	9.6817	-0.0736802	0.77979
miR166a	8297.9	9362.59	0.17416	4.07934e-96
miR166g-3p	2069.81	3576.57	0.789082	0
miR167a	4444.11	5994.34	0.431707	0
miR167f-3p	7.9683	7.3448	-0.117549	0.69316
miR168a	1532.66	2868.47	0.904241	0
miR168a-3p	55.517	28.8783	-0.942944	5.51275e-14
miR169b	25.4725	27.376	0.103971	0.492137
miR169j-3p	386.007	400.624	0.053623	0.175793
miR170-5p	0.9144	1.1685	0.35376	0.62966
miR171a	9.5359	8.0125	-0.251117	0.356408
miR171b-3p	2.2207	0.6677	-1.73374	0.0218436	*
miR172a	68.0574	39.3947	-0.78875	7.98315e-13
miR1861a	24.8194	28.7114	0.210155	0.165096
miR2109	69.7555	78.6225	0.172635	0.0582076
miR2111a-5p	4.0495	2.5039	-0.693567	0.128434
miR2199	2904.52	2148.51	-0.434961	5.88232e-167
miR2868	3.2657	4.0062	0.294842	0.466134
miR2916	413.439	392.779	-0.0739571	0.0596819
miR319c	16.5898	6.6771	-1.313	9.65342e-08	**
miR3442-3p	15.1529	13.5211	-0.164381	0.438152
miR3627-5p	62.571	64.9345	0.053491	0.583648
miR3630-5p	9.9278	6.1763	-0.684731	0.0166358
miR390a-3p	4.0495	3.1716	-0.352533	0.416326
miR390b-5p	345.381	543.513	0.654125	1.13099e-67
miR3933	47.4181	66.6038	0.490167	2.76208e-06
miR393a-3p	1.9594	2.8378	0.534361	0.290824
miR394a	3.6576	4.507	0.30127	0.431406
miR395x	1726.65	1338.25	-0.367623	9.84666e-74
miR396a	33.4409	22.5351	-0.56944	0.000168548
miR396b-3p	19.8555	32.5507	0.71315	4.36397e-06
miR399c-5p	3263.62	2613.4	-0.320542	6.7612e-107
miR403	4.4414	5.1747	0.220461	0.529318
miR408-5p	20.6393	30.0468	0.541817	0.000556776
miR415	427.547	506.956	0.24578	1.45969e-11
miR4414a-3p	222.46	323.671	0.540981	1.24436e-29
miR4414b	17.6348	27.0421	0.616782	0.000232565
miR477c	19.333	14.1888	-0.446313	0.0223627
miR479	14.761	8.5133	-0.794	0.000855432
miR482d-5p	28.2157	54.4181	0.947588	3.27736e-14
miR5054	501.221	179.279	-1.48324	3.27425e-229	**
miR5059	198.555	162.754	-0.286851	1.10017e-06
miR5072	157.538	121.69	-0.372492	2.86329e-08
miR5077	383.786	575.062	0.583416	1.44083e-58
miR5083	2.4819	1.5023	-0.724272	0.224636
miR5139	41.9317	45.571	0.120075	0.309936
miR5205a	41.0173	53.5835	0.385556	0.00075979
miR5213-5p	222.852	210.495	-0.0823027	0.124808
miR5230	27.1707	26.2075	-0.052072	0.73947
miR5241a	24.4275	23.2028	-0.0742073	0.652752
miR5248	9.2746	7.6786	-0.272442	0.325359
miR529	32.5265	42.3994	0.382428	0.00294698
miR535d	174.911	315.992	0.853265	8.62192e-63
miR5485	27.9545	42.2325	0.595273	8.4069e-06
miR5641	3.0045	7.3448	1.2896	0.000353224	**
miR5642a	11.3647	11.1841	-0.0231104	0.932239
miR5658	3.6576	8.3463	1.19024	0.000347993	**
miR5671	281.635	247.552	-0.186092	0.000126038
miR5675	1.3063	0.8346	-0.646329	0.446486
miR5747	1.9594	4.0062	1.03182	0.0275386	*
miR5769	12.8016	24.0374	0.908957	1.13039e-06
miR5782	53.0351	77.2871	0.54328	2.90955e-08
miR5813	1333.85	578.067	-1.20628	0	**
miR5827	21.1618	18.5289	-0.191685	0.28455
miR6113	16245.5	14933.1	-0.121524	1.28272e-82
miR6300	469.87	354.385	-0.406943	2.16618e-25
miR6430	12.0178	10.3495	-0.215612	0.369783
miR6432	22.2068	26.0406	0.229761	0.149731
miR6464	9.144	13.5211	0.564315	0.0161869
miR6478	60.8728	61.429	0.0131222	0.891833
miR6483	9.0134	8.8471	-0.0268668	0.930921
miR7127a	4.0495	7.1778	0.825798	0.0142671
miR7532a	642.692	309.315	-1.05505	8.34487e-174	**
miR7536a	3.9189	4.8409	0.304827	0.410321
miR7722-3p	53.8189	64.9345	0.270872	0.00792309
miR774b-5p	7.3152	7.3448	0.0058259	0.971099
miR7753-3p	78.1158	90.9751	0.219857	0.0100947
miR8155	21.5537	13.1872	-0.708797	0.000251921
miR827	4.7026	4.6739	-0.00883176	0.997039
miR833a-5p	78.377	72.4462	-0.11352	0.212997
miR837-3p	6.1395	0.6677	-3.20085	1.9945e-08	**
miR849	14.3691	13.8549	-0.0525734	0.811645
miR894	1835.98	2347.32	0.354465	4.66569e-94
miR902c-3p	298.094	100.824	-1.56393	5.75347e-148	**

## Sheet: Novel miRNA
miR-name	CK-std	Copper-std	fold-change(log2 Copper/CK)	p-value	sig-lable
novel_mir_1	3.527	8.0125	1.18381	0.000484857	**
novel_mir_2	19.7249	20.3651	0.0460809	0.785967
novel_mir_3	1.8288	0.01	-7.51475	0.000343089	**
novel_mir_4	9.0134	10.3495	0.199418	0.424084
novel_mir_5	74.1969	88.1373	0.248394	0.0044165
novel_mir_6	124.881	134.71	0.109305	0.112648
novel_mir_7	2655.41	2809.21	0.0812279	6.73704e-08
novel_mir_8	19.5943	19.3635	-0.0170943	0.931791
novel_mir_9	239.311	258.402	0.110733	0.0262132
novel_mir_10	57.999	52.0811	-0.155268	0.145958
novel_mir_11	1.1757	0.01	-6.87738	0.00617469	**
novel_mir_12	1.045	0.01	-6.70736	0.0110067	*
novel_mir_13	1.1757	1.3354	0.183752	0.77047
novel_mir_14	1.5675	3.8393	1.29238	0.00988392	**
novel_mir_15	7784.67	11174.6	0.521513	0
novel_mir_16	1.5675	0.01	-7.29232	0.00109016	**
novel_mir_17	47.5487	68.273	0.521909	4.99525e-07
novel_mir_18	2.2207	1.0016	-1.14871	0.0916263
novel_mir_19	16.0673	22.3682	0.477322	0.00795544
novel_mir_21	4.3107	2.6708	-0.69065	0.117461
novel_mir_22	2.4819	0.01	-7.9553	1.90634e-05	**
novel_mir_23	0.01	4.1732	8.70501	1.01217e-09	**
novel_mir_24	0.01	1.3354	7.06113	0.00121133	**
novel_mir_25	0.01	1.6693	7.3831	0.000233454	**
novel_mir_26	0.01	1.0016	6.64616	0.00628522	**
novel_mir_27	0.01	2.8378	8.14863	7.33655e-07	**
novel_mir_28	0.01	17.6942	10.7891	1.11002e-38	**
novel_mir_29	0.01	1.5023	7.23103	0.000531779	**
novel_mir_30	0.01	1.1685	6.86851	0.00275925	**
novel_mir_32	0.01	2.0031	7.64609	4.49926e-05	**
novel_mir_33	0.01	1.5023	7.23103	0.000531779	**
novel_mir_34	0.01	2.337	7.86851	8.67125e-06	**
