# Supplementary material for: Identification and Characterization of MicroRNAs from Tree Peony (Paeonia ostii) and Their Response to Copper Stress
Source: PLoS One. 2015 Feb 6;10(2):e0117584. doi: 10.1371/journal.pone.0117584 (PMC4319853; doi:10.1371/journal.pone.0117584)
Supplement: S10 Table — (XLS) [file pone.0117584.s011.xls]

## Sheet: Sheet1
	fold-change(log2 Copper/CK)	Validated by Q-RT-PCR(Copper/CK)	Target fragement	log2(copper_FPKM/CK_FPKM)
miR902c-3p	-1.56393	down regulation	CL939.Contig3_All	2.2835	Mitochondrial protein
			CL939.Contig7_All	0.2901	Mitochondrial protein
			CL939.Contig8_All	0.3851	Mitochondrial protein
			CL939.Contig9_All	0.3829	Mitochondrial protein
			CL939.Contig10_All	0.3708	Cell wall-associated hydrolase
			CL7441.Contig1_All	0.1692	Metallocarboxypeptidase inhibitor
novel_mir_14	1.29238	up regulation	Unigene1966_All	-0.0929	PREDICTED: uncharacterized protein LOC100259771 [Vitis vinifera]
novel_mir_22	-7.9553	down regulation	Unigene26288_All	0.1792	alpha-1,2-glucosyltransferase
novel_mir_23	8.70501	up regulation	Unigene9473_All	-0.8726	hypothetical protein VITISV_012836 [Vitis vinifera]
novel_mir_27	8.14863	up regulation	CL4800.Contig2_All	-0.5551	integrase
novel_mir_3	-7.51475	down regulation	CL1240.Contig1_All	0.616	ribulose-bisphosphate carboxylase small chain
			CL1240.Contig4_All	0.5771	ribulose-bisphosphate carboxylase small chain
novel_mir_32	7.64609	up regulation	Unigene25888_All	-0.2118	PREDICTED: probable serine/threonine-protein kinase DDB_G0291350 isoform 1 [Vitis vinifera] >gi|297734124|emb|CBI15371.3| unnamed protein product [Vitis vinifera]
novel_mir_33	7.23103	up regulation	CL5250.Contig4_All	-0.434	hypothetical protein VITISV_027521 [Vitis vinifera]
			CL5250.Contig6_All	-0.2224	hypothetical protein VITISV_027521 [Vitis vinifera]
novel_mir_34	7.86851	up regulation	Unigene122_All	-0.355	RNA polymerase II C-terminal domain phosphatase-like 3
